# Supplementary material for: N2-fixing tropical legume evolution: a contributor to enhanced weathering through the Cenozoic?
Source: Proc Biol Sci. 2017 Aug 16;284(1860):20170370. doi: 10.1098/rspb.2017.0370 (PMC5563791; doi:10.1098/rspb.2017.0370)
Supplement: Supplementary Table 1 [file rspb20170370supp2.xls]

## Sheet: Forestry
Species	Mg	Ca	K	P	N	Zn	Al	Fe	Mn	Cu	Mo	B	S	fixer	Soil	Material	Units	Reference	Location	CP	CP% DBM	Polyphenols	N in leaf litter	N left (%)	N reabsorbed (%)	Ref	Group
Cocos nucifera	NA	NA	NA	1.3	9.3	NA	NA	NA	NA	NA	NA	NA	NA	palm	Various tropical	Leaves	g kg-1 DBM	Constantinides, M. and Fowne, J.H. (1994) Nitrogen mineralization from leaves and litter of tropical plants: relationship to nitrogen, lignin and soluble polyphenol concentrations. Soil Biol. Biochem. 26, 49–57	Hawaii	60.45	0.06045	33.6	7.7	0.827957	0.172043	12	Forestry	1
Cocos nucifera	NA	5.4	NA	0.4	16.7692	NA	NA	NA	NA	NA	NA	NA	NA	palm	Various tropical	Leaves	g kg-1 DBM	Chee, W.C. (1989). Availability and use of shrubs and tree fodders in Malaysia. Proc. a Work. Denpasar, Indonesia.	Malaysia	109							Forestry	1
Elaeis guineensis	NA	4.4	NA	0.3	25.2308	NA	NA	NA	NA	NA	NA	NA	NA	palm	Various tropical	Leaves	g kg-1 DBM	Chee, W.C. (1989). Availability and use of shrubs and tree fodders in Malaysia. Proc. a Work. Denpasar, Indonesia.	Malaysia	164							Forestry	1
Bauhinia petersiana	1.9	4.5	11.6	1.9	33.28	NA	NA	NA	NA	NA	NA	NA	NA	EM	Entisol	Leaves	g kg-1 DBM	Holdo, R. M. Woody plant damage by African elephants in relation to leaf nutrients in western Zimbabwe. J. Trop. Ecol. 19, 189–196 (2003).	Zimbabwe	216.32	0.21632					9	Forestry	1
Acrocarpus fraxinifolius	NA	3.3	11.3	1.6	20.7	0.02	0.1068	0.1068	0.0485	0.0065	NA	0.033	NA	2	Tropical various	Leaves	g kg-1 DBM	Drechsel, P. & Zech, W. Foliar nutrient levels of broad-leaved tropical trees: A tabular review. Plant Soil 131, 29–46 (1991).	Various tropical	134.55	0.13455					6	Forestry	1
Cassia siamea	1.9	14	9.3	2.1	25	0.0253	0.069	0.1073	0.067	0.014	0.001	0.035	1.8	2	Tropical various	Leaves	g kg-1 DBM	Drechsel, P. & Zech, W. Foliar nutrient levels of broad-leaved tropical trees: A tabular review. Plant Soil 131, 29–46 (1991).	Various tropical	162.5	0.1625					6	Forestry	1
Parkia biglobosa	1.6	5	11.6	1.5	21.7	0.0255	0.123	0.172	0.288	0.012	NA	0.0275	NA	2	Tropical various	Leaves	g kg-1 DBM	Drechsel, P. & Zech, W. Foliar nutrient levels of broad-leaved tropical trees: A tabular review. Plant Soil 131, 29–46 (1991).	Various tropical	141.05	0.14105					6	Forestry	1
Parkinsonia aculeata	4.7	15	18.6	1.5	27	0.0195	NA	NA	0.1295	0.0245	NA	0.06	2.4	2	Tropical various	Leaves	g kg-1 DBM	Drechsel, P. & Zech, W. Foliar nutrient levels of broad-leaved tropical trees: A tabular review. Plant Soil 131, 29–46 (1991).	Various tropical	175.5	0.1755					6	Forestry	1
Baikiaea plurijuga	1.6	1.9	8.9	2.3	33.6	NA	NA	NA	NA	NA	NA	NA	NA	2	Entisol	Leaves	g kg-1 DBM	Holdo, R. M. Woody plant damage by African elephants in relation to leaf nutrients in western Zimbabwe. J. Trop. Ecol. 19, 189–196 (2003).	Zimbabwe	218.4	0.2184					9	Forestry	1
Brachystegia spiciformes	2	6	13.3	2.4	27.36	NA	NA	NA	NA	NA	NA	NA	NA	2	Entisol	Leaves	g kg-1 DBM	Holdo, R. M. Woody plant damage by African elephants in relation to leaf nutrients in western Zimbabwe. J. Trop. Ecol. 19, 189–196 (2003).	Zimbabwe	177.84	0.17784					9	Forestry	1
Burkea africana	1	0.8	5.6	0.9	18.72	NA	NA	NA	NA	NA	NA	NA	NA	2	Entisol	Leaves	g kg-1 DBM	Holdo, R. M. Woody plant damage by African elephants in relation to leaf nutrients in western Zimbabwe. J. Trop. Ecol. 19, 189–196 (2003).	Zimbabwe	121.68	0.12168					9	Forestry	1
Colophospermum mopane	2	9.3	10.9	1.6	21.76	NA	NA	NA	NA	NA	NA	NA	NA	2	Entisol	Leaves	g kg-1 DBM	Holdo, R. M. Woody plant damage by African elephants in relation to leaf nutrients in western Zimbabwe. J. Trop. Ecol. 19, 189–196 (2003).	Zimbabwe	141.44	0.14144					9	Forestry	1
Erythrophleum africanum	1.3	0.7	7.8	2.5	40.96	NA	NA	NA	NA	NA	NA	NA	NA	2	Entisol	Leaves	g kg-1 DBM	Holdo, R. M. Woody plant damage by African elephants in relation to leaf nutrients in western Zimbabwe. J. Trop. Ecol. 19, 189–196 (2003).	Zimbabwe	266.24	0.26624					9	Forestry	1
Bauhinia variegata	NA	NA	NA	NA	21.28	NA	NA	NA	NA	NA	NA	NA	NA	2	Various tropical	Leaves	g kg-1 DBM	Mandal, L. Nutritive values of tree leaves of some tropical species for goats. Small Rumin. Res. 24, 95–105 (1997).	Various tropical	138.32	0.13832					11	Forestry	1
Tamarindus indica	NA	NA	NA	NA	22.08	NA	NA	NA	NA	NA	NA	NA	NA	2	Various tropical	Leaves	g kg-1 DBM	Mandal, L. Nutritive values of tree leaves of some tropical species for goats. Small Rumin. Res. 24, 95–105 (1997).	Various tropical	143.52	0.14352					11	Forestry	1
Cassia siamea	NA	NA	NA	2.1	24.8	NA	NA	NA	NA	NA	NA	NA	NA	2	Various tropical	Leaves	g kg-1 DBM	Constantinides, M. and Fowne, J.H. (1994) Nitrogen mineralization from leaves and litter of tropical plants: relationship to nitrogen, lignin and soluble polyphenol concentrations. Soil Biol. Biochem. 26, 49–61	Hawaii	161.2	0.1612	86.5	11.7	0.471774	0.528226	12	Forestry	1
Bauhinia recemosa	NA	NA	NA	NA	22.4615	NA	NA	NA	NA	NA	NA	NA	NA	2	Various tropical	Leaves	g kg-1 DBM	Rajaguru, A.S.. (1989) Availability and use of shrubs and tree fodders in Sri Lanka. Proc. a Work. Denpasar, Indonesia.	Sri Lanka	146							Forestry	1
Hardwickia binata	NA	NA	NA	NA	13.6923	NA	NA	NA	NA	NA	NA	NA	NA	2	Various tropical	Leaves	g kg-1 DBM	Singh, P. (1989). Agrosilvipasture systems in India. Proc. a Work. Denpasar, Indonesia.	India	89							Forestry	1
Cassia siamea	NA	NA	NA	NA	28.9231	NA	NA	NA	NA	NA	NA	NA	NA	2	Various tropical	Leaves	g kg-1 DBM	Wanapat, M. (1989). Availability and use of shrubs and tree fodders in Thailand. Proc. a Work. Denpasar, Indonesia.	Thailand	188							Forestry	1
Gliricidia sepium	1.93	11.59	13.84	1.32	32.52	NA	NA	NA	NA	NA	NA	NA	NA	1	Ultisol	Leaves	g kg-1 DBM	Zaharah, a. R. & Bah, a. R. Patterns of decomposition and nutrient release by fresh Gliricidia (Gliricidia sepium) leaves in an ultisol. Nutr. Cycl. Agroecosystems 55, 269–277 (1999).	Malaysia	211.38	0.21138					1	Forestry	1
Gliricidia sepium	5.1	13.4	16.8	2.2	31.8	NA	NA	NA	NA	NA	NA	NA	NA	1	Ferralsol	Leaves	g kg-1 DBM	Budelman, A. Nutrient composition of the leaf biomass of three selected woody leguminous species. Agrofor. Syst. 8, 39–51 (1989).	Côte d’Ivoire	206.7	0.2067					2	Forestry	1
Leucaena leucocephala	3.4	9.2	15.2	2.2	33.1	NA	NA	NA	NA	NA	NA	NA	NA	1	Ferralsol	Leaves	g kg-1 DBM	Budelman, A. Nutrient composition of the leaf biomass of three selected woody leguminous species. Agrofor. Syst. 8, 39–51 (1989).	Côte d’Ivoire	215.15	0.21515					2	Forestry	1
Flemingia macrophylla	2	6.5	9.8	2.2	25.9	NA	NA	NA	NA	NA	NA	NA	NA	1	Ferralsol	Leaves	g kg-1 DBM	Budelman, A. Nutrient composition of the leaf biomass of three selected woody leguminous species. Agrofor. Syst. 8, 39–51 (1989).	Côte d’Ivoire	168.35	0.16835					2	Forestry	1
Gliricidia sepium	4.6	14.2	28	2.3	38.2	NA	NA	NA	NA	NA	NA	NA	NA	1	Ferralsol	Leaves	g kg-1 DBM	Budelman, A. Nutrient composition of the leaf biomass of three selected woody leguminous species. Agrofor. Syst. 8, 39–51 (1989).	Côte d’Ivoire	248.3	0.2483					2	Forestry	1
Leucaena leucocephala	3.3	13.1	20.6	2	38.4	NA	NA	NA	NA	NA	NA	NA	NA	1	Ferralsol	Leaves	g kg-1 DBM	Budelman, A. Nutrient composition of the leaf biomass of three selected woody leguminous species. Agrofor. Syst. 8, 39–51 (1989).	Côte d’Ivoire	249.6	0.2496					2	Forestry	1
Flemingia macrophylla	2.8	6.5	10.4	2.5	37.9	NA	NA	NA	NA	NA	NA	NA	NA	1	Ferralsol	Leaves	g kg-1 DBM	Budelman, A. Nutrient composition of the leaf biomass of three selected woody leguminous species. Agrofor. Syst. 8, 39–51 (1989).	Côte d’Ivoire	246.35	0.24635					2	Forestry	1
Acacia auriculiformis	3.7	8.4	9.7	1.9	24	0.018	0.1415	0.0965	0.062	0.0095	0.00012	0.0215	1.4	1	Tropical various	Leaves	g kg-1 DBM	Drechsel, P. & Zech, W. Foliar nutrient levels of broad-leaved tropical trees: A tabular review. Plant Soil 131, 29–46 (1991).	Various tropical	156	0.156					6	Forestry	1
Acacia mearnsii	NA	2.9	3.7	1.4	31.7	0.02	0.338	0.24	0.263	0.016	NA	0.036	2	1	Tropical various	Leaves	g kg-1 DBM	Drechsel, P. & Zech, W. Foliar nutrient levels of broad-leaved tropical trees: A tabular review. Plant Soil 131, 29–46 (1991).	Various tropical	206.05	0.20605					6	Forestry	1
Acacia senegal	4.2	34	8.3	1.7	36.5	0.019	0.625	0.4125	0.27	0.014	NA	0.027	NA	1	Tropical various	Leaves	g kg-1 DBM	Drechsel, P. & Zech, W. Foliar nutrient levels of broad-leaved tropical trees: A tabular review. Plant Soil 131, 29–46 (1991).	Various tropical	237.25	0.23725					6	Forestry	1
Albizia lebbeck	2	7.7	13.2	2.1	38.1	NA	0.069	0.0895	0.0465	0.011	NA	NA	2.5	1	Tropical various	Leaves	g kg-1 DBM	Drechsel, P. & Zech, W. Foliar nutrient levels of broad-leaved tropical trees: A tabular review. Plant Soil 131, 29–46 (1991).	Various tropical	247.65	0.24765					6	Forestry	1
Dalbergia sissoo	3.1	11.8	15.8	NA	32.5	0.087	0.333	0.17	0.37	0.035	NA	0.05	NA	1	Tropical various	Leaves	g kg-1 DBM	Drechsel, P. & Zech, W. Foliar nutrient levels of broad-leaved tropical trees: A tabular review. Plant Soil 131, 29–46 (1991).	Various tropical	211.25	0.21125					6	Forestry	1
Leucaena leucocephala	3.9	16.8	15.3	2	39	0.0203	0.1	0.1783	0.0607	0.013	NA	0.047	1.7	1	Tropical various	Leaves	g kg-1 DBM	Drechsel, P. & Zech, W. Foliar nutrient levels of broad-leaved tropical trees: A tabular review. Plant Soil 131, 29–46 (1991).	Various tropical	253.5	0.2535					6	Forestry	1
Prosopis juliflora	5	16.5	9.7	1.8	29.8	0.0495	NA	NA	NA	0.018	NA	0.034	4.7	1	Tropical various	Leaves	g kg-1 DBM	Drechsel, P. & Zech, W. Foliar nutrient levels of broad-leaved tropical trees: A tabular review. Plant Soil 131, 29–46 (1991).	Various tropical	193.7	0.1937					6	Forestry	1
Calliandra calothyrsus	3.4	10.6	8.5	1.5	38	0.0351	NA	0.2325	0.3145	0.0041	NA	NA	NA	1	Ultisol	Leaves	g kg-1 DBM	Salawu, M. ., Acamovic, T., Stewart, C. . & Roothaert, R. . Composition and degradability of different fractions of Calliandra leaves, pods and seeds. Anim. Feed Sci. Technol. 77, 181–199 (1999).	Kenya	247	0.247					7	Forestry	1
Acacia brevispica	1.9	6.8	NA	0.9	34.1	0.02	NA	0.132	0.032	0.063	0.037	NA	1.3	1	Gleysol	Leaves	g kg-1 DBM	Abdulrazak, S. a., Fujihara, T., Ondiek, J. K. & Ørskov, E. R. Nutritive evaluation of some Acacia tree leaves from Kenya. Anim. Feed Sci. Technol. 85, 89–98 (2000).	Kenya	221.65	0.22165					8	Forestry	1
Acacia nubica	4	11.2	NA	0.8	34.1	0.016	NA	0.459	0.029	0.052	0.042	NA	5.3	1	Gleysol	Leaves	g kg-1 DBM	Abdulrazak, S. a., Fujihara, T., Ondiek, J. K. & Ørskov, E. R. Nutritive evaluation of some Acacia tree leaves from Kenya. Anim. Feed Sci. Technol. 85, 89–98 (2000).	Kenya	221.65	0.22165					8	Forestry	1
Acacia tortilis	1.4	7.9	NA	0.8	27.52	0.013	NA	0.198	0.027	0.044	0.016	NA	1	1	Gleysol	Leaves	g kg-1 DBM	Abdulrazak, S. a., Fujihara, T., Ondiek, J. K. & Ørskov, E. R. Nutritive evaluation of some Acacia tree leaves from Kenya. Anim. Feed Sci. Technol. 85, 89–98 (2000).	Kenya	178.88	0.17888					8	Forestry	1
Acacia seyal	1.8	6.4	NA	0.8	21.44	0.021	NA	0.418	0.037	0.054	0.039	NA	1.5	1	Gleysol	Leaves	g kg-1 DBM	Abdulrazak, S. a., Fujihara, T., Ondiek, J. K. & Ørskov, E. R. Nutritive evaluation of some Acacia tree leaves from Kenya. Anim. Feed Sci. Technol. 85, 89–98 (2000).	Kenya	139.36	0.13936					8	Forestry	1
Acacia nilotica	1.7	8.9	NA	1.3	27.52	0.021	NA	0.212	0.025	0.066	0.037	NA	1.6	1	Gleysol	Leaves	g kg-1 DBM	Abdulrazak, S. a., Fujihara, T., Ondiek, J. K. & Ørskov, E. R. Nutritive evaluation of some Acacia tree leaves from Kenya. Anim. Feed Sci. Technol. 85, 89–98 (2000).	Kenya	178.88	0.17888					8	Forestry	1
Acacia mellifera	2.3	11.3	NA	0.9	31.04	0.014	NA	0.216	0.018	0.028	0.036	NA	1.4	1	Gleysol	Leaves	g kg-1 DBM	Abdulrazak, S. a., Fujihara, T., Ondiek, J. K. & Ørskov, E. R. Nutritive evaluation of some Acacia tree leaves from Kenya. Anim. Feed Sci. Technol. 85, 89–98 (2000).	Kenya	201.76	0.20176					8	Forestry	1
Acacia ataxacatnha	2.9	7.8	11.7	1.8	41.76	NA	NA	NA	NA	NA	NA	NA	NA	1	Entisol	Leaves	g kg-1 DBM	Holdo, R. M. Woody plant damage by African elephants in relation to leaf nutrients in western Zimbabwe. J. Trop. Ecol. 19, 189–196 (2003).	Zimbabwe	271.44	0.27144					9	Forestry	1
Acacia erioloba	1.4	6.2	9	NA	NA	NA	NA	NA	NA	NA	NA	NA	NA	1	Entisol	Leaves	g kg-1 DBM	Holdo, R. M. Woody plant damage by African elephants in relation to leaf nutrients in western Zimbabwe. J. Trop. Ecol. 19, 189–196 (2003).	Zimbabwe	NA	NA					9	Forestry	1
Acacia fleckii	2.9	8	10.9	1.9	48.64	NA	NA	NA	NA	NA	NA	NA	NA	1	Entisol	Leaves	g kg-1 DBM	Holdo, R. M. Woody plant damage by African elephants in relation to leaf nutrients in western Zimbabwe. J. Trop. Ecol. 19, 189–196 (2003).	Zimbabwe	316.16	0.31616					9	Forestry	1
Acacia leuderitzii	2.5	4.9	13.8	NA	NA	NA	NA	NA	NA	NA	NA	NA	NA	1	Entisol	Leaves	g kg-1 DBM	Holdo, R. M. Woody plant damage by African elephants in relation to leaf nutrients in western Zimbabwe. J. Trop. Ecol. 19, 189–196 (2003).	Zimbabwe	NA	NA					9	Forestry	1
Baphia massaiensis	1.7	4.7	9.9	2	42.56	NA	NA	NA	NA	NA	NA	NA	NA	1	Entisol	Leaves	g kg-1 DBM	Holdo, R. M. Woody plant damage by African elephants in relation to leaf nutrients in western Zimbabwe. J. Trop. Ecol. 19, 189–196 (2003).	Zimbabwe	276.64	0.27664					9	Forestry	1
Dichrostachys cinerea	2.1	6.7	13.2	1.5	37.6	NA	NA	NA	NA	NA	NA	NA	NA	1	Entisol	Leaves	g kg-1 DBM	Holdo, R. M. Woody plant damage by African elephants in relation to leaf nutrients in western Zimbabwe. J. Trop. Ecol. 19, 189–196 (2003).	Zimbabwe	244.4	0.2444					9	Forestry	1
Lonchocarpus nelsii	1.9	5.7	15	2.3	58.24	NA	NA	NA	NA	NA	NA	NA	NA	1	Entisol	Leaves	g kg-1 DBM	Holdo, R. M. Woody plant damage by African elephants in relation to leaf nutrients in western Zimbabwe. J. Trop. Ecol. 19, 189–196 (2003).	Zimbabwe	378.56	0.37856					9	Forestry	1
Pterocarpus angolensis	3.3	5.5	21	1.9	41.92	NA	NA	NA	NA	NA	NA	NA	NA	1	Entisol	Leaves	g kg-1 DBM	Holdo, R. M. Woody plant damage by African elephants in relation to leaf nutrients in western Zimbabwe. J. Trop. Ecol. 19, 189–196 (2003).	Zimbabwe	272.48	0.27248					9	Forestry	1
Pterocarpus rotundifolius	2.1	7.4	19.1	3	43.68	NA	NA	NA	NA	NA	NA	NA	NA	1	Entisol	Leaves	g kg-1 DBM	Holdo, R. M. Woody plant damage by African elephants in relation to leaf nutrients in western Zimbabwe. J. Trop. Ecol. 19, 189–196 (2003).	Zimbabwe	283.92	0.28392					9	Forestry	1
Enterolobium cyclocarpum	3.8	9.5	18.3	4.1	29.76	0.05713	NA	0.21044	0.11317	0.01915	NA	NA	NA	1	Alfisol	Leaves	g kg-1 DBM	Babayemi, O. J. Antinutrtional Factors , Nutritive Value and in vitro Gas Production of Foliage and Fruit of Enterolobium cyclocarpum. World J. Zool. 1, 113–117 (2006).	Nigeria	193.44	0.19344					10	Forestry	1
Acacia catechu	NA	NA	NA	NA	25.36	NA	NA	NA	NA	NA	NA	NA	NA	1	Various tropical	Leaves	g kg-1 DBM	Mandal, L. Nutritive values of tree leaves of some tropical species for goats. Small Rumin. Res. 24, 95–105 (1997).	Various tropical	164.84	0.16484					11	Forestry	1
Acacia nilotica	NA	NA	NA	NA	22.24	NA	NA	NA	NA	NA	NA	NA	NA	1	Various tropical	Leaves	g kg-1 DBM	Mandal, L. Nutritive values of tree leaves of some tropical species for goats. Small Rumin. Res. 24, 95–105 (1997).	Various tropical	144.56	0.14456					11	Forestry	1
Albizia lebbeck	NA	NA	NA	NA	34.64	NA	NA	NA	NA	NA	NA	NA	NA	1	Various tropical	Leaves	g kg-1 DBM	Mandal, L. Nutritive values of tree leaves of some tropical species for goats. Small Rumin. Res. 24, 95–105 (1997).	Various tropical	225.16	0.22516					11	Forestry	1
Leucaena leucocephala	NA	NA	NA	NA	37.2	NA	NA	NA	NA	NA	NA	NA	NA	1	Various tropical	Leaves	g kg-1 DBM	Mandal, L. Nutritive values of tree leaves of some tropical species for goats. Small Rumin. Res. 24, 95–105 (1997).	Various tropical	241.8	0.2418					11	Forestry	1
Prosopis cineraria	NA	NA	NA	NA	22.72	NA	NA	NA	NA	NA	NA	NA	NA	1	Various tropical soils	Leaves	g kg-1 DBM	Mandal, L. Nutritive values of tree leaves of some tropical species for goats. Small Rumin. Res. 24, 95–105 (1997).	Various tropical	147.68	0.14768					11	Forestry	1
Robinia pseudoacacia	NA	NA	NA	NA	40.8	NA	NA	NA	NA	NA	NA	NA	NA	1	Various tropical	Leaves	g kg-1 DBM	Mandal, L. Nutritive values of tree leaves of some tropical species for goats. Small Rumin. Res. 24, 95–105 (1997).	Various tropical	265.2	0.2652					11	Forestry	1
Acacia auriculiformis	NA	NA	NA	1.4	22.9	NA	NA	NA	NA	NA	NA	NA	NA	1	Various tropical	Leaves	g kg-1 DBM	Constantinides, M. and Fowne, J.H. (1994) Nitrogen mineralization from leaves and litter of tropical plants: relationship to nitrogen, lignin and soluble polyphenol concentrations. Soil Biol. Biochem. 26, 49–59	Hawaii	148.85	0.14885	101.5	12.8	0.558952	0.441048	12	Forestry	1
Calliandra calothyrsus	NA	NA	NA	1.3	25.9	NA	NA	NA	NA	NA	NA	NA	NA	1	Various tropical	Leaves	g kg-1 DBM	Constantinides, M. and Fowne, J.H. (1994) Nitrogen mineralization from leaves and litter of tropical plants: relationship to nitrogen, lignin and soluble polyphenol concentrations. Soil Biol. Biochem. 26, 49–60	Hawaii	168.35	0.16835	199.8	11.2	0.432432	0.567568	12	Forestry	1
Gliricidia sepium	NA	NA	NA	1.9	32.6	NA	NA	NA	NA	NA	NA	NA	NA	1	Various tropical	Leaves	g kg-1 DBM	Constantinides, M. and Fowne, J.H. (1994) Nitrogen mineralization from leaves and litter of tropical plants: relationship to nitrogen, lignin and soluble polyphenol concentrations. Soil Biol. Biochem. 26, 49–62	Hawaii	211.9	0.2119	22.7	13.8	0.423313	0.576687	12	Forestry	1
Inga edulis	NA	NA	NA	2.6	24.6	NA	NA	NA	NA	NA	NA	NA	NA	1	Various tropical	Leaves	g kg-1 DBM	Constantinides, M. and Fowne, J.H. (1994) Nitrogen mineralization from leaves and litter of tropical plants: relationship to nitrogen, lignin and soluble polyphenol concentrations. Soil Biol. Biochem. 26, 49–63	Hawaii	159.9	0.1599	95.1	16.2	0.658537	0.341463	12	Forestry	1
Leucaena leucocephala	NA	NA	NA	1.1	29	NA	NA	NA	NA	NA	NA	NA	NA	1	Various tropical	Leaves	g kg-1 DBM	Constantinides, M. and Fowne, J.H. (1994) Nitrogen mineralization from leaves and litter of tropical plants: relationship to nitrogen, lignin and soluble polyphenol concentrations. Soil Biol. Biochem. 26, 49–64	Hawaii	188.5	0.1885	90.3	NA	NA	NA	12	Forestry	1
Sesbania sesban	NA	NA	NA	2.2	34.9	NA	NA	NA	NA	NA	NA	NA	NA	1	Various tropical	Leaves	g kg-1 DBM	Constantinides, M. and Fowne, J.H. (1994) Nitrogen mineralization from leaves and litter of tropical plants: relationship to nitrogen, lignin and soluble polyphenol concentrations. Soil Biol. Biochem. 26, 49–65	Hawaii	226.85	0.22685	40.5	NA	NA	NA	12	Forestry	1
Gliricidia sepium	NA	NA	NA	NA	42.4615	NA	NA	NA	NA	NA	NA	NA	NA	1	Various tropical	Leaves	g kg-1 DBM	Rajaguru, A.S.. (1989) Availability and use of shrubs and tree fodders in Sri Lanka. Proc. a Work. Denpasar, Indonesia.	Sri Lanka	276							Forestry	1
Erythrina variegata thornless	NA	NA	NA	NA	39.5385	NA	NA	NA	NA	NA	NA	NA	NA	1	Various tropical	Leaves	g kg-1 DBM	Rajaguru, A.S.. (1989) Availability and use of shrubs and tree fodders in Sri Lanka. Proc. a Work. Denpasar, Indonesia.	Sri Lanka	257							Forestry	1
Erythrina variegata thorny	NA	NA	NA	NA	40.6154	NA	NA	NA	NA	NA	NA	NA	NA	1	Various tropical	Leaves	g kg-1 DBM	Rajaguru, A.S.. (1989) Availability and use of shrubs and tree fodders in Sri Lanka. Proc. a Work. Denpasar, Indonesia.	Sri Lanka	264							Forestry	1
Leucaena leucocephala	NA	NA	NA	NA	39.6923	NA	NA	NA	NA	NA	NA	NA	NA	1	Various tropical	Leaves	g kg-1 DBM	Rajaguru, A.S.. (1989) Availability and use of shrubs and tree fodders in Sri Lanka. Proc. a Work. Denpasar, Indonesia.	Sri Lanka	258							Forestry	1
Acacia fernesiana	NA	NA	NA	NA	24	NA	NA	NA	NA	NA	NA	NA	NA	1	Various tropical	Leaves	g kg-1 DBM	Rajaguru, A.S.. (1989) Availability and use of shrubs and tree fodders in Sri Lanka. Proc. a Work. Denpasar, Indonesia.	Sri Lanka	156							Forestry	1
Adenanthera pavinona	NA	NA	NA	NA	34.1538	NA	NA	NA	NA	NA	NA	NA	NA	1	Various tropical	Leaves	g kg-1 DBM	Rajaguru, A.S.. (1989) Availability and use of shrubs and tree fodders in Sri Lanka. Proc. a Work. Denpasar, Indonesia.	Sri Lanka	222							Forestry	1
Gliricidia sepium	NA	NA	NA	NA	32	NA	NA	NA	NA	NA	NA	NA	NA	1	Various tropical	Leaves	g kg-1 DBM	Atta-Krah, A.N. (1989). Availability and use of fodder shrubs and trees in tropical Africa. Proc. a Work. Denpasar, Indonesia.	Tropical Africa	200	6.25						Forestry	1
Leucaena leucocephala	NA	NA	NA	NA	34	NA	NA	NA	NA	NA	NA	NA	NA	1	Various tropical	Leaves	g kg-1 DBM	Atta-Krah, A.N. (1989). Availability and use of fodder shrubs and trees in tropical Africa. Proc. a Work. Denpasar, Indonesia.	Tropical Africa	212.5	6.25						Forestry	1
Erythrina berteroana	NA	NA	NA	NA	38.4615	NA	NA	NA	NA	NA	NA	NA	NA	1	Various tropical	Leaves	g kg-1 DBM	Atta-Krah, A.N. (1989). Availability and use of fodder shrubs and trees in tropical Africa. Proc. a Work. Denpasar, Indonesia.	Tropical Africa	250							Forestry	1
Erythrina fusca	NA	NA	NA	NA	35.3846	NA	NA	NA	NA	NA	NA	NA	NA	1	Various tropical	Leaves	g kg-1 DBM	Atta-Krah, A.N. (1989). Availability and use of fodder shrubs and trees in tropical Africa. Proc. a Work. Denpasar, Indonesia.	Tropical Africa	230							Forestry	1
Erythrina poeppigiana	NA	NA	NA	NA	49.2308	NA	NA	NA	NA	NA	NA	NA	NA	1	Various tropical	Leaves	g kg-1 DBM	Atta-Krah, A.N. (1989). Availability and use of fodder shrubs and trees in tropical Africa. Proc. a Work. Denpasar, Indonesia.	Tropical Africa	320							Forestry	1
Erythrina costarricense	NA	NA	NA	NA	38.4615	NA	NA	NA	NA	NA	NA	NA	NA	1	Various tropical	Leaves	g kg-1 DBM	Atta-Krah, A.N. (1989). Availability and use of fodder shrubs and trees in tropical Africa. Proc. a Work. Denpasar, Indonesia.	Tropical Africa	250							Forestry	1
Erythrina cocleata	NA	NA	NA	NA	36.9231	NA	NA	NA	NA	NA	NA	NA	NA	1	Various tropical	Leaves	g kg-1 DBM	Atta-Krah, A.N. (1989). Availability and use of fodder shrubs and trees in tropical Africa. Proc. a Work. Denpasar, Indonesia.	Tropical Africa	240							Forestry	1
Erythrina lanceolata	NA	NA	NA	NA	40	NA	NA	NA	NA	NA	NA	NA	NA	1	Various tropical	Leaves	g kg-1 DBM	Atta-Krah, A.N. (1989). Availability and use of fodder shrubs and trees in tropical Africa. Proc. a Work. Denpasar, Indonesia.	Tropical Africa	260							Forestry	1
Acacia tortilis	NA	NA	NA	NA	20.9231	NA	NA	NA	NA	NA	NA	NA	NA	1	Various tropical	Leaves	g kg-1 DBM	Singh, P. (1989). Agrosilvipasture systems in India. Proc. a Work. Denpasar, Indonesia.	India	136							Forestry	1
Albizia amara	NA	NA	NA	NA	28.6154	NA	NA	NA	NA	NA	NA	NA	NA	1	Various tropical	Leaves	g kg-1 DBM	Singh, P. (1989). Agrosilvipasture systems in India. Proc. a Work. Denpasar, Indonesia.	India	186							Forestry	1
Albizia lebbeck	NA	NA	NA	NA	41.6923	NA	NA	NA	NA	NA	NA	NA	NA	1	Various tropical	Leaves	g kg-1 DBM	Singh, P. (1989). Agrosilvipasture systems in India. Proc. a Work. Denpasar, Indonesia.	India	271							Forestry	1
Albizia procera	NA	NA	NA	NA	28.7692	NA	NA	NA	NA	NA	NA	NA	NA	1	Various tropical	Leaves	g kg-1 DBM	Singh, P. (1989). Agrosilvipasture systems in India. Proc. a Work. Denpasar, Indonesia.	India	187							Forestry	1
Dichrostachys cinerea	NA	NA	NA	NA	19.8462	NA	NA	NA	NA	NA	NA	NA	NA	1	Various tropical	Leaves	g kg-1 DBM	Singh, P. (1989). Agrosilvipasture systems in India. Proc. a Work. Denpasar, Indonesia.	India	129							Forestry	1
Acacia arabica	NA	12.1	NA	0.6	16.8462	NA	NA	NA	NA	NA	NA	NA	NA	1	Various tropical	Leaves	g kg-1 DBM	Raghavan, G.V. (1989). Availability and use of shrubs and tree fodders in India. Proc. a Work. Denpasar, Indonesia.	India	109.5							Forestry	1
Leucaena leucocephala	NA	27	NA	1.7	33	NA	NA	NA	NA	NA	NA	NA	NA	1	Various tropical	Leaves	g kg-1 DBM	Raghavan, G.V. (1989). Availability and use of shrubs and tree fodders in India. Proc. a Work. Denpasar, Indonesia.	India	214.5							Forestry	1
Prosopis cineraria	NA	27.3	NA	1.5	21.5077	NA	NA	NA	NA	NA	NA	NA	NA	1	Various tropical	Leaves	g kg-1 DBM	Raghavan, G.V. (1989). Availability and use of shrubs and tree fodders in India. Proc. a Work. Denpasar, Indonesia.	India	139.8							Forestry	1
Leucaena leucocephala	NA	NA	NA	NA	38.7692	NA	NA	NA	NA	NA	NA	NA	NA	1	Various tropical	Leaves	g kg-1 DBM	Wanapat, M. (1989). Availability and use of shrubs and tree fodders in Thailand. Proc. a Work. Denpasar, Indonesia.	Thailand	252							Forestry	1
Sesbania grandiflora	NA	NA	NA	NA	44.7692	NA	NA	NA	NA	NA	NA	NA	NA	1	Various tropical	Leaves	g kg-1 DBM	Wanapat, M. (1989). Availability and use of shrubs and tree fodders in Thailand. Proc. a Work. Denpasar, Indonesia.	Thailand	291							Forestry	1
Gliricidia maculata	NA	NA	NA	NA	42.7692	NA	NA	NA	NA	NA	NA	NA	NA	1	Various tropical	Leaves	g kg-1 DBM	Wanapat, M. (1989). Availability and use of shrubs and tree fodders in Thailand. Proc. a Work. Denpasar, Indonesia.	Thailand	278							Forestry	1
Adenanthera pavinona	NA	NA	NA	NA	25.6923	NA	NA	NA	NA	NA	NA	NA	NA	1	Various tropical	Leaves	g kg-1 DBM	Wanapat, M. (1989). Availability and use of shrubs and tree fodders in Thailand. Proc. a Work. Denpasar, Indonesia.	Thailand	167							Forestry	1
Albizia chinensis	NA	NA	NA	NA	43.0769	NA	NA	NA	NA	NA	NA	NA	NA	1	Various tropical	Leaves	g kg-1 DBM	Wanapat, M. (1989). Availability and use of shrubs and tree fodders in Thailand. Proc. a Work. Denpasar, Indonesia.	Thailand	280							Forestry	1
Albizia falcataria	NA	NA	NA	NA	30	NA	NA	NA	NA	NA	NA	NA	NA	1	Various tropical	Leaves	g kg-1 DBM	Wanapat, M. (1989). Availability and use of shrubs and tree fodders in Thailand. Proc. a Work. Denpasar, Indonesia.	Thailand	195							Forestry	1
Albizia lebbeck	NA	NA	NA	NA	44.3077	NA	NA	NA	NA	NA	NA	NA	NA	1	Various tropical	Leaves	g kg-1 DBM	Wanapat, M. (1989). Availability and use of shrubs and tree fodders in Thailand. Proc. a Work. Denpasar, Indonesia.	Thailand	288							Forestry	1
Calliandra calothyrsus	NA	NA	NA	NA	24.3077	NA	NA	NA	NA	NA	NA	NA	NA	1	Various tropical	Leaves	g kg-1 DBM	Wanapat, M. (1989). Availability and use of shrubs and tree fodders in Thailand. Proc. a Work. Denpasar, Indonesia.	Thailand	158							Forestry	1
Enterolobium cyclocarpum	NA	NA	NA	NA	33.3846	NA	NA	NA	NA	NA	NA	NA	NA	1	Various tropical	Leaves	g kg-1 DBM	Wanapat, M. (1989). Availability and use of shrubs and tree fodders in Thailand. Proc. a Work. Denpasar, Indonesia.	Thailand	217							Forestry	1
Leucaena leucocephala	NA	NA	NA	NA	30.3077	NA	NA	NA	NA	NA	NA	NA	NA	1	Various tropical	Leaves	g kg-1 DBM	Wanapat, M. (1989). Availability and use of shrubs and tree fodders in Thailand. Proc. a Work. Denpasar, Indonesia.	Thailand	197							Forestry	1
Pithecellobium dulce	NA	NA	NA	NA	29.3846	NA	NA	NA	NA	NA	NA	NA	NA	1	Various tropical	Leaves	g kg-1 DBM	Wanapat, M. (1989). Availability and use of shrubs and tree fodders in Thailand. Proc. a Work. Denpasar, Indonesia.	Thailand	191							Forestry	1
Samanea saman	NA	NA	NA	NA	37.0769	NA	NA	NA	NA	NA	NA	NA	NA	1	Various tropical	Leaves	g kg-1 DBM	Wanapat, M. (1989). Availability and use of shrubs and tree fodders in Thailand. Proc. a Work. Denpasar, Indonesia.	Thailand	241							Forestry	1
Sesbania formosa	NA	NA	NA	NA	36.1538	NA	NA	NA	NA	NA	NA	NA	NA	1	Various tropical	Leaves	g kg-1 DBM	Wanapat, M. (1989). Availability and use of shrubs and tree fodders in Thailand. Proc. a Work. Denpasar, Indonesia.	Thailand	235							Forestry	1
Sesbania grandiflora	NA	NA	NA	NA	40.7692	NA	NA	NA	NA	NA	NA	NA	NA	1	Various tropical	Leaves	g kg-1 DBM	Wanapat, M. (1989). Availability and use of shrubs and tree fodders in Thailand. Proc. a Work. Denpasar, Indonesia.	Thailand	265							Forestry	1
Sesbania sesban	NA	NA	NA	NA	36.7692	NA	NA	NA	NA	NA	NA	NA	NA	1	Various tropical	Leaves	g kg-1 DBM	Wanapat, M. (1989). Availability and use of shrubs and tree fodders in Thailand. Proc. a Work. Denpasar, Indonesia.	Thailand	239							Forestry	1
Cajanus cajan	NA	8.5	NA	2.6	33.3846	NA	NA	NA	NA	NA	NA	NA	NA	1	Various tropical	Leaves	g kg-1 DBM	Chee, W.C. (1989). Availability and use of shrubs and tree fodders in Malaysia. Proc. a Work. Denpasar, Indonesia.	Malaysia	217							Forestry	1
Albizia falcataria	NA	14	NA	1	36.9231	NA	NA	NA	NA	NA	NA	NA	NA	1	Various tropical	Leaves	g kg-1 DBM	Rangkuti, M., Siregar, M.E., Roesyat, A. (1989). Availability of shrubs and tree fodders in Indonesia. Proc. a Work. Denpasar, Indonesia.	Indonesia	240							Forestry	1
Calliandra calothyrsus	NA	16	NA	2	36.9231	NA	NA	NA	NA	NA	NA	NA	NA	1	Various tropical	Leaves	g kg-1 DBM	Rangkuti, M., Siregar, M.E., Roesyat, A. (1989). Availability of shrubs and tree fodders in Indonesia. Proc. a Work. Denpasar, Indonesia.	Indonesia	240							Forestry	1
Gliricidia sepium	NA	15.8	NA	2.9	42	NA	NA	NA	NA	NA	NA	NA	NA	1	Various tropical	Leaves	g kg-1 DBM	Rangkuti, M., Siregar, M.E., Roesyat, A. (1989). Availability of shrubs and tree fodders in Indonesia. Proc. a Work. Denpasar, Indonesia.	Indonesia	273							Forestry	1
Leucaena leucocephala	NA	25.6	NA	2.2	30.3077	NA	NA	NA	NA	NA	NA	NA	NA	1	Various tropical	Leaves	g kg-1 DBM	Rangkuti, M., Siregar, M.E., Roesyat, A. (1989). Availability of shrubs and tree fodders in Indonesia. Proc. a Work. Denpasar, Indonesia.	Indonesia	197							Forestry	1
Sesbania grandiflora	NA	22	NA	2.8	39.6923	NA	NA	NA	NA	NA	NA	NA	NA	1	Various tropical	Leaves	g kg-1 DBM	Rangkuti, M., Siregar, M.E., Roesyat, A. (1989). Availability of shrubs and tree fodders in Indonesia. Proc. a Work. Denpasar, Indonesia.	Indonesia	258							Forestry	1
Hibiscus elatus	NA	13.7	NA	NA	NA	NA	NA	NA	NA	NA	NA	NA	NA	0	Ultisol	Leaves	g kg-1 DBM	Cuevas, E. & Lugo, A. E. Dynamics of organic matter and nutrient return from litterfall in stands of ten tropical tree plantation species. For. Ecol. Manage. 112, 263–279 (1998).	Puerto Rico	NA	NA					4	Forestry	1
Eucalyptus saligna	NA	8.17	NA	NA	NA	NA	NA	NA	NA	NA	NA	NA	NA	0	Ultisol	Leaves	g kg-1 DBM	Cuevas, E. & Lugo, A. E. Dynamics of organic matter and nutrient return from litterfall in stands of ten tropical tree plantation species. For. Ecol. Manage. 112, 263–279 (1998).	Puerto Rico	NA	NA					4	Forestry	1
Eucalyptus patentinervis	NA	9.6	NA	NA	NA	NA	NA	NA	NA	NA	NA	NA	NA	0	Ultisol	Leaves	g kg-1 DBM	Cuevas, E. & Lugo, A. E. Dynamics of organic matter and nutrient return from litterfall in stands of ten tropical tree plantation species. For. Ecol. Manage. 112, 263–279 (1998).	Puerto Rico	NA	NA					4	Forestry	1
Khaya nyasica	NA	7.09	NA	NA	NA	NA	NA	NA	NA	NA	NA	NA	NA	0	Ultisol	Leaves	g kg-1 DBM	Cuevas, E. & Lugo, A. E. Dynamics of organic matter and nutrient return from litterfall in stands of ten tropical tree plantation species. For. Ecol. Manage. 112, 263–279 (1998).	Puerto Rico	NA	NA					4	Forestry	1
Swietenia macrophylla	NA	15.85	NA	NA	NA	NA	NA	NA	NA	NA	NA	NA	NA	0	Ultisol	Leaves	g kg-1 DBM	Cuevas, E. & Lugo, A. E. Dynamics of organic matter and nutrient return from litterfall in stands of ten tropical tree plantation species. For. Ecol. Manage. 112, 263–279 (1998).	Puerto Rico	NA	NA					4	Forestry	1
Terminalia ivorensis	NA	14.5	NA	NA	NA	NA	NA	NA	NA	NA	NA	NA	NA	0	Ultisol	Leaves	g kg-1 DBM	Cuevas, E. & Lugo, A. E. Dynamics of organic matter and nutrient return from litterfall in stands of ten tropical tree plantation species. For. Ecol. Manage. 112, 263–279 (1998).	Puerto Rico	NA	NA					4	Forestry	1
Hernandia sonora	NA	9.12	NA	NA	NA	NA	NA	NA	NA	NA	NA	NA	NA	0	Ultisol	Leaves	g kg-1 DBM	Cuevas, E. & Lugo, A. E. Dynamics of organic matter and nutrient return from litterfall in stands of ten tropical tree plantation species. For. Ecol. Manage. 112, 263–279 (1998).	Puerto Rico	NA	NA					4	Forestry	1
Anthocephala chinensis	NA	12.12	NA	NA	NA	NA	NA	NA	NA	NA	NA	NA	NA	0	Ultisol	Leaves	g kg-1 DBM	Cuevas, E. & Lugo, A. E. Dynamics of organic matter and nutrient return from litterfall in stands of ten tropical tree plantation species. For. Ecol. Manage. 112, 263–279 (1998).	Puerto Rico	NA	NA					4	Forestry	1
Anacardium occidentale	2.4	5.4	9.7	1.1	18.8	0.019	0.2133	0.2195	0.114	0.0083	NA	0.039	1.7	0	Tropical various	Leaves	g kg-1 DBM	Drechsel, P. & Zech, W. Foliar nutrient levels of broad-leaved tropical trees: A tabular review. Plant Soil 131, 29–46 (1991).	Various tropical	122.2	0.1222					6	Forestry	1
Azadirachta indica	4.2	22.5	NA	1.3	23.7	0.0225	0.319	0.2603	0.0703	0.0095	NA	0.0375	2.7	0	Tropical various	Leaves	g kg-1 DBM	Drechsel, P. & Zech, W. Foliar nutrient levels of broad-leaved tropical trees: A tabular review. Plant Soil 131, 29–46 (1991).	Various tropical	154.05	0.15405					6	Forestry	1
Brosimum alicastrum	3.9	25.7	12.6	1.2	23.5	0.014	0.031	0.084	0.064	0.0085	NA	0.027	NA	0	Tropical various	Leaves	g kg-1 DBM	Drechsel, P. & Zech, W. Foliar nutrient levels of broad-leaved tropical trees: A tabular review. Plant Soil 131, 29–46 (1991).	Various tropical	152.75	0.15275					6	Forestry	1
Cedrela odorata	2.6	16.3	24.4	2.3	30.7	0.016	0.148	0.148	0.025	0.006	NA	0.027	NA	0	Tropical various	Leaves	g kg-1 DBM	Drechsel, P. & Zech, W. Foliar nutrient levels of broad-leaved tropical trees: A tabular review. Plant Soil 131, 29–46 (1991).	Various tropical	199.55	0.19955					6	Forestry	1
Ceiba pentandra	3.5	18.1	9.8	1.6	28.9	NA	0.65	0.391	0.075	0.012	NA	0.032	NA	0	Tropical various	Leaves	g kg-1 DBM	Drechsel, P. & Zech, W. Foliar nutrient levels of broad-leaved tropical trees: A tabular review. Plant Soil 131, 29–46 (1991).	Various tropical	187.85	0.18785					6	Forestry	1
Conocarpus lancifolius	8.8	10.6	11	1.1	12.2	0.026	NA	NA	0.0365	0.028	NA	0.041	7.6	0	Tropical various	Leaves	g kg-1 DBM	Drechsel, P. & Zech, W. Foliar nutrient levels of broad-leaved tropical trees: A tabular review. Plant Soil 131, 29–46 (1991).	Various tropical	79.3	0.0793					6	Forestry	1
Cordeauxia edulis	1.4	12.2	10.5	1.5	13.5	0.03	0.753	0.4455	0.0385	0.0095	NA	0.1035	1.5	0	Tropical various	Leaves	g kg-1 DBM	Drechsel, P. & Zech, W. Foliar nutrient levels of broad-leaved tropical trees: A tabular review. Plant Soil 131, 29–46 (1991).	Various tropical	87.75	0.08775					6	Forestry	1
Cordia alliodoro	6.9	21.9	25.5	0.15	26	0.0285	0.174	0.093	0.037	0.02	NA	NA	NA	0	Tropical various	Leaves	g kg-1 DBM	Drechsel, P. & Zech, W. Foliar nutrient levels of broad-leaved tropical trees: A tabular review. Plant Soil 131, 29–46 (1991).	Various tropical	169	0.169					6	Forestry	1
Entandrophragma utile	2.3	6.7	12.2	0.14	25.2	0.0525	0.1675	0.164	0.068	0.0095	NA	NA	1.9	0	Tropical various	Leaves	g kg-1 DBM	Drechsel, P. & Zech, W. Foliar nutrient levels of broad-leaved tropical trees: A tabular review. Plant Soil 131, 29–46 (1991).	Various tropical	163.8	0.1638					6	Forestry	1
Eucalyptus camaldulensis	2.3	13.8	12.1	0.12	12.6	0.0207	0.158	0.1895	0.4535	0.0128	NA	0.0368	2.5	0	Tropical various	Leaves	g kg-1 DBM	Drechsel, P. & Zech, W. Foliar nutrient levels of broad-leaved tropical trees: A tabular review. Plant Soil 131, 29–46 (1991).	Various tropical	81.9	0.0819					6	Forestry	1
Eucalyptus deglupta	1.9	NA	10.6	NA	19.8	0.016	0.114	0.075	0.103	0.011	NA	NA	1.7	0	Tropical various	Leaves	g kg-1 DBM	Drechsel, P. & Zech, W. Foliar nutrient levels of broad-leaved tropical trees: A tabular review. Plant Soil 131, 29–46 (1991).	Various tropical	128.7	0.1287					6	Forestry	1
Eucalyptus grandis	3.5	15.8	7.5	1.4	29	0.018	0.16	0.11	0.6	0.012	NA	0.032	2	0	Tropical various	Leaves	g kg-1 DBM	Drechsel, P. & Zech, W. Foliar nutrient levels of broad-leaved tropical trees: A tabular review. Plant Soil 131, 29–46 (1991).	Various tropical	188.5	0.1885					6	Forestry	1
Eucalyptus saligna	3	12.8	8.5	1.4	16.4	0.022	0.162	0.1725	1.2695	0.0055	NA	0.017	NA	0	Tropical various	Leaves	g kg-1 DBM	Drechsel, P. & Zech, W. Foliar nutrient levels of broad-leaved tropical trees: A tabular review. Plant Soil 131, 29–46 (1991).	Various tropical	106.6	0.1066					6	Forestry	1
Gmelina arborea	4.5	12.1	12.2	2.4	20.3	0.0353	0.1255	0.5338	0.081	0.011	NA	0.0387	1	0	Tropical various	Leaves	g kg-1 DBM	Drechsel, P. & Zech, W. Foliar nutrient levels of broad-leaved tropical trees: A tabular review. Plant Soil 131, 29–46 (1991).	Various tropical	131.95	0.13195					6	Forestry	1
Grevillea robusta	1.5	4.6	6	NA	13	0.018	0.308	0.105	0.5843	0.011	NA	0.015	1.7	0	Tropical various	Leaves	g kg-1 DBM	Drechsel, P. & Zech, W. Foliar nutrient levels of broad-leaved tropical trees: A tabular review. Plant Soil 131, 29–46 (1991).	Various tropical	84.5	0.0845					6	Forestry	1
Lophira lanceolata	2.5	4	5.6	NA	18.1	0.014	0.009	0.08	0.3225	0.0075	NA	NA	1.7	0	Tropical various	Leaves	g kg-1 DBM	Drechsel, P. & Zech, W. Foliar nutrient levels of broad-leaved tropical trees: A tabular review. Plant Soil 131, 29–46 (1991).	Various tropical	117.65	0.11765					6	Forestry	1
Manilkara zapota	1.7	16	19.6	1.6	19.7	0.017	0.053	0.027	NA	0.009	NA	0.037	NA	0	Tropical various	Leaves	g kg-1 DBM	Drechsel, P. & Zech, W. Foliar nutrient levels of broad-leaved tropical trees: A tabular review. Plant Soil 131, 29–46 (1991).	Various tropical	128.05	0.12805					6	Forestry	1
Musanga cecropioidis	1.6	2.2	12.2	NA	11.7	NA	NA	NA	0.112	0.008	NA	NA	NA	0	Tropical various	Leaves	g kg-1 DBM	Drechsel, P. & Zech, W. Foliar nutrient levels of broad-leaved tropical trees: A tabular review. Plant Soil 131, 29–46 (1991).	Various tropical	76.05	0.07605					6	Forestry	1
Nauclea diderrichii	2	6.6	10.2	NA	14.6	NA	0.104	0.07	0.035	0.006	NA	NA	NA	0	Tropical various	Leaves	g kg-1 DBM	Drechsel, P. & Zech, W. Foliar nutrient levels of broad-leaved tropical trees: A tabular review. Plant Soil 131, 29–46 (1991).	Various tropical	94.9	0.0949					6	Forestry	1
Swietenia macrophylla	1.3	18.7	9.7	NA	14.8	0.0115	0.048	0.0605	0.037	0.013	NA	0.0275	NA	0	Tropical various	Leaves	g kg-1 DBM	Drechsel, P. & Zech, W. Foliar nutrient levels of broad-leaved tropical trees: A tabular review. Plant Soil 131, 29–46 (1991).	Various tropical	96.2	0.0962					6	Forestry	1
Tarrietia utilis	NA	10.3	11.7	NA	NA	0.045	0.412	NA	0.135	0.004	NA	NA	NA	0	Tropical various	Leaves	g kg-1 DBM	Drechsel, P. & Zech, W. Foliar nutrient levels of broad-leaved tropical trees: A tabular review. Plant Soil 131, 29–46 (1991).	Various tropical	NA	NA					6	Forestry	1
Terminalia ivorensis	2.3	9.3	7.7	0.12	17.4	0.0195	0.032	0.119	0.135	0.0135	NA	0.028	1.2	0	Tropical various	Leaves	g kg-1 DBM	Drechsel, P. & Zech, W. Foliar nutrient levels of broad-leaved tropical trees: A tabular review. Plant Soil 131, 29–46 (1991).	Various tropical	113.1	0.1131					6	Forestry	1
Terminalia superba	3.1	19.7	13.9	2.1	26	0.0235	0.197	0.1555	0.11675	0.014	NA	0.0478	NA	0	Tropical various	Leaves	g kg-1 DBM	Drechsel, P. & Zech, W. Foliar nutrient levels of broad-leaved tropical trees: A tabular review. Plant Soil 131, 29–46 (1991).	Various tropical	169	0.169					6	Forestry	1
Tieghemella heckilii	1.9	10	9.4	1.2	19.2	0.0135	0.1693	0.136	0.21125	0.012	NA	NA	2	0	Tropical various	Leaves	g kg-1 DBM	Drechsel, P. & Zech, W. Foliar nutrient levels of broad-leaved tropical trees: A tabular review. Plant Soil 131, 29–46 (1991).	Various tropical	124.8	0.1248					6	Forestry	1
Triplochiton scleroxylon	4.2	22.1	20.5	2.8	36.7	0.024	0.1853	0.194	0.067	0.016	NA	0.0655	NA	0	Tropical various	Leaves	g kg-1 DBM	Drechsel, P. & Zech, W. Foliar nutrient levels of broad-leaved tropical trees: A tabular review. Plant Soil 131, 29–46 (1991).	Various tropical	238.55	0.23855					6	Forestry	1
Canthium huillense	1.6	2.4	6.7	1.6	26.08	NA	NA	NA	NA	NA	NA	NA	NA	0	Entisol	Leaves	g kg-1 DBM	Holdo, R. M. Woody plant damage by African elephants in relation to leaf nutrients in western Zimbabwe. J. Trop. Ecol. 19, 189–196 (2003).	Zimbabwe	169.52	0.16952					9	Forestry	1
Combretum apiculatum	4.2	8.9	15.5	1.8	24	NA	NA	NA	NA	NA	NA	NA	NA	0	Entisol	Leaves	g kg-1 DBM	Holdo, R. M. Woody plant damage by African elephants in relation to leaf nutrients in western Zimbabwe. J. Trop. Ecol. 19, 189–196 (2003).	Zimbabwe	156	0.156					9	Forestry	1
Combretum collinum	2.8	8.1	10.9	1.7	30.88	NA	NA	NA	NA	NA	NA	NA	NA	0	Entisol	Leaves	g kg-1 DBM	Holdo, R. M. Woody plant damage by African elephants in relation to leaf nutrients in western Zimbabwe. J. Trop. Ecol. 19, 189–196 (2003).	Zimbabwe	200.72	0.20072					9	Forestry	1
Combretum hereroense	2.1	7.3	10.8	1.6	28.64	NA	NA	NA	NA	NA	NA	NA	NA	0	Entisol	Leaves	g kg-1 DBM	Holdo, R. M. Woody plant damage by African elephants in relation to leaf nutrients in western Zimbabwe. J. Trop. Ecol. 19, 189–196 (2003).	Zimbabwe	186.16	0.18616					9	Forestry	1
Combretum zeyheri	2.1	3.7	11.1	1.6	29.44	NA	NA	NA	NA	NA	NA	NA	NA	0	Entisol	Leaves	g kg-1 DBM	Holdo, R. M. Woody plant damage by African elephants in relation to leaf nutrients in western Zimbabwe. J. Trop. Ecol. 19, 189–196 (2003).	Zimbabwe	191.36	0.19136					9	Forestry	1
Euclea divinorum	3.4	10.5	13.5	1.7	21.76	NA	NA	NA	NA	NA	NA	NA	NA	0	Entisol	Leaves	g kg-1 DBM	Holdo, R. M. Woody plant damage by African elephants in relation to leaf nutrients in western Zimbabwe. J. Trop. Ecol. 19, 189–196 (2003).	Zimbabwe	141.44	0.14144					9	Forestry	1
Grewia flavescens	2.5	11.8	15.4	1.9	36	NA	NA	NA	NA	NA	NA	NA	NA	0	Entisol	Leaves	g kg-1 DBM	Holdo, R. M. Woody plant damage by African elephants in relation to leaf nutrients in western Zimbabwe. J. Trop. Ecol. 19, 189–196 (2003).	Zimbabwe	234	0.234					9	Forestry	1
Grewia monticola	1.9	17.1	15.5	2	28	NA	NA	NA	NA	NA	NA	NA	NA	0	Entisol	Leaves	g kg-1 DBM	Holdo, R. M. Woody plant damage by African elephants in relation to leaf nutrients in western Zimbabwe. J. Trop. Ecol. 19, 189–196 (2003).	Zimbabwe	182	0.182					9	Forestry	1
Hippocratea buchannanii	4.6	12.3	22.2	2.1	52.96	NA	NA	NA	NA	NA	NA	NA	NA	0	Entisol	Leaves	g kg-1 DBM	Holdo, R. M. Woody plant damage by African elephants in relation to leaf nutrients in western Zimbabwe. J. Trop. Ecol. 19, 189–196 (2003).	Zimbabwe	344.24	0.34424					9	Forestry	1
Markhamia acuminata	2.4	4.7	13	2.5	39.52	NA	NA	NA	NA	NA	NA	NA	NA	0	Entisol	Leaves	g kg-1 DBM	Holdo, R. M. Woody plant damage by African elephants in relation to leaf nutrients in western Zimbabwe. J. Trop. Ecol. 19, 189–196 (2003).	Zimbabwe	256.88	0.25688					9	Forestry	1
Ochna pulchra	1.5	2.8	7	1.2	17.92	NA	NA	NA	NA	NA	NA	NA	NA	0	Entisol	Leaves	g kg-1 DBM	Holdo, R. M. Woody plant damage by African elephants in relation to leaf nutrients in western Zimbabwe. J. Trop. Ecol. 19, 189–196 (2003).	Zimbabwe	116.48	0.11648					9	Forestry	1
Pseudolachnostylis maprouneifolia	1.2	1.5	10.4	NA	NA	NA	NA	NA	NA	NA	NA	NA	NA	0	Entisol	Leaves	g kg-1 DBM	Holdo, R. M. Woody plant damage by African elephants in relation to leaf nutrients in western Zimbabwe. J. Trop. Ecol. 19, 189–196 (2003).	Zimbabwe	NA	NA					9	Forestry	1
Rhus tenuinervis	3.1	8.6	14.8	2	40.64	NA	NA	NA	NA	NA	NA	NA	NA	0	Entisol	Leaves	g kg-1 DBM	Holdo, R. M. Woody plant damage by African elephants in relation to leaf nutrients in western Zimbabwe. J. Trop. Ecol. 19, 189–196 (2003).	Zimbabwe	264.16	0.26416					9	Forestry	1
Terminalia brachystemma	2.9	9.5	9.9	1.3	17.12	NA	NA	NA	NA	NA	NA	NA	NA	0	Entisol	Leaves	g kg-1 DBM	Holdo, R. M. Woody plant damage by African elephants in relation to leaf nutrients in western Zimbabwe. J. Trop. Ecol. 19, 189–196 (2003).	Zimbabwe	111.28	0.11128					9	Forestry	1
Terminalia sericea	2.4	6.4	6.4	1.2	19.68	NA	NA	NA	NA	NA	NA	NA	NA	0	Entisol	Leaves	g kg-1 DBM	Holdo, R. M. Woody plant damage by African elephants in relation to leaf nutrients in western Zimbabwe. J. Trop. Ecol. 19, 189–196 (2003).	Zimbabwe	127.92	0.12792					9	Forestry	1
Adina cordifolia	NA	NA	NA	NA	16.96	NA	NA	NA	NA	NA	NA	NA	NA	0	Various tropical	Leaves	g kg-1 DBM	Mandal, L. Nutritive values of tree leaves of some tropical species for goats. Small Rumin. Res. 24, 95–105 (1997).	Various tropical	110.24	0.11024					11	Forestry	1
Aegle marmelos	NA	NA	NA	NA	24.32	NA	NA	NA	NA	NA	NA	NA	NA	0	Various tropical	Leaves	g kg-1 DBM	Mandal, L. Nutritive values of tree leaves of some tropical species for goats. Small Rumin. Res. 24, 95–105 (1997).	Various tropical	158.08	0.15808					11	Forestry	1
Ailanthus excelsa	NA	NA	NA	NA	31.84	NA	NA	NA	NA	NA	NA	NA	NA	0	Various tropical	Leaves	g kg-1 DBM	Mandal, L. Nutritive values of tree leaves of some tropical species for goats. Small Rumin. Res. 24, 95–105 (1997).	Various tropical	206.96	0.20696					11	Forestry	1
Azadirachta indica	NA	NA	NA	NA	24.56	NA	NA	NA	NA	NA	NA	NA	NA	0	Various tropical	Leaves	g kg-1 DBM	Mandal, L. Nutritive values of tree leaves of some tropical species for goats. Small Rumin. Res. 24, 95–105 (1997).	Various tropical	159.64	0.15964					11	Forestry	1
Careya arborea	NA	NA	NA	NA	16.64	NA	NA	NA	NA	NA	NA	NA	NA	0	Various tropical	Leaves	g kg-1 DBM	Mandal, L. Nutritive values of tree leaves of some tropical species for goats. Small Rumin. Res. 24, 95–105 (1997).	Various tropical	108.16	0.10816					11	Forestry	1
Cordia dichotoma	NA	NA	NA	NA	22	NA	NA	NA	NA	NA	NA	NA	NA	0	Various tropical	Leaves	g kg-1 DBM	Mandal, L. Nutritive values of tree leaves of some tropical species for goats. Small Rumin. Res. 24, 95–105 (1997).	Various tropical	143	0.143					11	Forestry	1
Ehretia laevis	NA	NA	NA	NA	21.6	NA	NA	NA	NA	NA	NA	NA	NA	0	Various tropical	Leaves	g kg-1 DBM	Mandal, L. Nutritive values of tree leaves of some tropical species for goats. Small Rumin. Res. 24, 95–105 (1997).	Various tropical	140.4	0.1404					11	Forestry	1
Ficus bengalensis	NA	NA	NA	NA	15.12	NA	NA	NA	NA	NA	NA	NA	NA	0	Various tropical	Leaves	g kg-1 DBM	Mandal, L. Nutritive values of tree leaves of some tropical species for goats. Small Rumin. Res. 24, 95–105 (1997).	Various tropical	98.28	0.09828					11	Forestry	1
Ficus glomerata	NA	NA	NA	NA	21.12	NA	NA	NA	NA	NA	NA	NA	NA	0	Various tropical	Leaves	g kg-1 DBM	Mandal, L. Nutritive values of tree leaves of some tropical species for goats. Small Rumin. Res. 24, 95–105 (1997).	Various tropical	137.28	0.13728					11	Forestry	1
Ficus lacor	NA	NA	NA	NA	19.28	NA	NA	NA	NA	NA	NA	NA	NA	0	Various tropical	Leaves	g kg-1 DBM	Mandal, L. Nutritive values of tree leaves of some tropical species for goats. Small Rumin. Res. 24, 95–105 (1997).	Various tropical	125.32	0.12532					11	Forestry	1
Ficus religiosa	NA	NA	NA	NA	22.16	NA	NA	NA	NA	NA	NA	NA	NA	0	Various tropical	Leaves	g kg-1 DBM	Mandal, L. Nutritive values of tree leaves of some tropical species for goats. Small Rumin. Res. 24, 95–105 (1997).	Various tropical	144.04	0.14404					11	Forestry	1
Grewia optiva	NA	NA	NA	NA	30.4	NA	NA	NA	NA	NA	NA	NA	NA	0	Various tropical	Leaves	g kg-1 DBM	Mandal, L. Nutritive values of tree leaves of some tropical species for goats. Small Rumin. Res. 24, 95–105 (1997).	Various tropical	197.6	0.1976					11	Forestry	1
Kydia calycina	NA	NA	NA	NA	19.76	NA	NA	NA	NA	NA	NA	NA	NA	0	Various tropical	Leaves	g kg-1 DBM	Mandal, L. Nutritive values of tree leaves of some tropical species for goats. Small Rumin. Res. 24, 95–105 (1997).	Various tropical	128.44	0.12844					11	Forestry	1
Lannea coromandelica	NA	NA	NA	NA	22.08	NA	NA	NA	NA	NA	NA	NA	NA	0	Various tropical	Leaves	g kg-1 DBM	Mandal, L. Nutritive values of tree leaves of some tropical species for goats. Small Rumin. Res. 24, 95–105 (1997).	Various tropical	143.52	0.14352					11	Forestry	1
Mallotus philippinensis	NA	NA	NA	NA	23.2	NA	NA	NA	NA	NA	NA	NA	NA	0	Various tropical	Leaves	g kg-1 DBM	Mandal, L. Nutritive values of tree leaves of some tropical species for goats. Small Rumin. Res. 24, 95–105 (1997).	Various tropical	150.8	0.1508					11	Forestry	1
Moringa oleifera	NA	NA	NA	NA	28.8	NA	NA	NA	NA	NA	NA	NA	NA	0	Various tropical	Leaves	g kg-1 DBM	Mandal, L. Nutritive values of tree leaves of some tropical species for goats. Small Rumin. Res. 24, 95–105 (1997).	Various tropical	187.2	0.1872					11	Forestry	1
Morus alba	NA	NA	NA	NA	34.08	NA	NA	NA	NA	NA	NA	NA	NA	0	Various tropical	Leaves	g kg-1 DBM	Mandal, L. Nutritive values of tree leaves of some tropical species for goats. Small Rumin. Res. 24, 95–105 (1997).	Various tropical	221.52	0.22152					11	Forestry	1
Ouegenia oojeinensis	NA	NA	NA	NA	21.36	NA	NA	NA	NA	NA	NA	NA	NA	0	Various tropical	Leaves	g kg-1 DBM	Mandal, L. Nutritive values of tree leaves of some tropical species for goats. Small Rumin. Res. 24, 95–105 (1997).	Various tropical	138.84	0.13884					11	Forestry	1
Schleichera oleosa	NA	NA	NA	NA	16.64	NA	NA	NA	NA	NA	NA	NA	NA	0	Various tropical	Leaves	g kg-1 DBM	Mandal, L. Nutritive values of tree leaves of some tropical species for goats. Small Rumin. Res. 24, 95–105 (1997).	Various tropical	108.16	0.10816					11	Forestry	1
Shorea robusta	NA	NA	NA	NA	16.16	NA	NA	NA	NA	NA	NA	NA	NA	0	Various tropical	Leaves	g kg-1 DBM	Mandal, L. Nutritive values of tree leaves of some tropical species for goats. Small Rumin. Res. 24, 95–105 (1997).	Various tropical	105.04	0.10504					11	Forestry	1
Syzygium cumini	NA	NA	NA	NA	17.28	NA	NA	NA	NA	NA	NA	NA	NA	0	Various tropical	Leaves	g kg-1 DBM	Mandal, L. Nutritive values of tree leaves of some tropical species for goats. Small Rumin. Res. 24, 95–105 (1997).	Various tropical	112.32	0.11232					11	Forestry	1
Terminalia alata	NA	NA	NA	NA	16.8	NA	NA	NA	NA	NA	NA	NA	NA	0	Various tropical	Leaves	g kg-1 DBM	Mandal, L. Nutritive values of tree leaves of some tropical species for goats. Small Rumin. Res. 24, 95–105 (1997).	Various tropical	109.2	0.1092					11	Forestry	1
Ziziphus mauratiana	NA	NA	NA	NA	27.04	NA	NA	NA	NA	NA	NA	NA	NA	0	Various tropical	Leaves	g kg-1 DBM	Mandal, L. Nutritive values of tree leaves of some tropical species for goats. Small Rumin. Res. 24, 95–105 (1997).	Various tropical	175.76	0.17576					11	Forestry	1
Azadirachta indica	NA	NA	NA	1.1	21.9	NA	NA	NA	NA	NA	NA	NA	NA	0	Various tropical	Leaves	g kg-1 DBM	Constantinides, M. and Fowne, J.H. (1994) Nitrogen mineralization from leaves and litter of tropical plants: relationship to nitrogen, lignin and soluble polyphenol concentrations. Soil Biol. Biochem. 26, 49–55	Hawaii	142.35	0.14235	89.3	8.6	0.392694	0.607306	12	Forestry	1
Eucalyptus camaldulensis	NA	NA	NA	1.5	17.3	NA	NA	NA	NA	NA	NA	NA	NA	0	Various tropical	Leaves	g kg-1 DBM	Constantinides, M. and Fowne, J.H. (1994) Nitrogen mineralization from leaves and litter of tropical plants: relationship to nitrogen, lignin and soluble polyphenol concentrations. Soil Biol. Biochem. 26, 49–58	Hawaii	112.45	0.11245	75.9	8.2	0.473988	0.526012	12	Forestry	1
Artocarpus heterophyllus	NA	NA	NA	NA	21.8462	NA	NA	NA	NA	NA	NA	NA	NA	0	Various tropical	Leaves	g kg-1 DBM	Rajaguru, A.S.. (1989) Availability and use of shrubs and tree fodders in Sri Lanka. Proc. a Work. Denpasar, Indonesia.	Sri Lanka	142							Forestry	1
Mangifera indica	NA	NA	NA	NA	20	NA	NA	NA	NA	NA	NA	NA	NA	0	Various tropical	Leaves	g kg-1 DBM	Rajaguru, A.S.. (1989) Availability and use of shrubs and tree fodders in Sri Lanka. Proc. a Work. Denpasar, Indonesia.	Sri Lanka	130							Forestry	1
Azadirachta indica	NA	NA	NA	NA	23.2308	NA	NA	NA	NA	NA	NA	NA	NA	0	Various tropical	Leaves	g kg-1 DBM	Rajaguru, A.S.. (1989) Availability and use of shrubs and tree fodders in Sri Lanka. Proc. a Work. Denpasar, Indonesia.	Sri Lanka	151							Forestry	1
Morinda citifloria	NA	NA	NA	NA	21.5385	NA	NA	NA	NA	NA	NA	NA	NA	0	Various tropical	Leaves	g kg-1 DBM	Rajaguru, A.S.. (1989) Availability and use of shrubs and tree fodders in Sri Lanka. Proc. a Work. Denpasar, Indonesia.	Sri Lanka	140							Forestry	1
Moringa oleifera	NA	NA	NA	NA	35.3846	NA	NA	NA	NA	NA	NA	NA	NA	0	Various tropical	Leaves	g kg-1 DBM	Rajaguru, A.S.. (1989) Availability and use of shrubs and tree fodders in Sri Lanka. Proc. a Work. Denpasar, Indonesia.	Sri Lanka	230							Forestry	1
Musa acuminatacolla	NA	NA	NA	NA	20.3077	NA	NA	NA	NA	NA	NA	NA	NA	0	Various tropical	Leaves	g kg-1 DBM	Rajaguru, A.S.. (1989) Availability and use of shrubs and tree fodders in Sri Lanka. Proc. a Work. Denpasar, Indonesia.	Sri Lanka	132							Forestry	1
Persea gralissima	NA	NA	NA	NA	21.3846	NA	NA	NA	NA	NA	NA	NA	NA	0	Various tropical	Leaves	g kg-1 DBM	Rajaguru, A.S.. (1989) Availability and use of shrubs and tree fodders in Sri Lanka. Proc. a Work. Denpasar, Indonesia.	Sri Lanka	139							Forestry	1
Bambusa vulgaris	NA	NA	NA	NA	27.3846	NA	NA	NA	NA	NA	NA	NA	NA	0	Various tropical	Leaves	g kg-1 DBM	Rajaguru, A.S.. (1989) Availability and use of shrubs and tree fodders in Sri Lanka. Proc. a Work. Denpasar, Indonesia.	Sri Lanka	178							Forestry	1
Ceiba pentandra	NA	NA	NA	NA	18.6154	NA	NA	NA	NA	NA	NA	NA	NA	0	Various tropical	Leaves	g kg-1 DBM	Rajaguru, A.S.. (1989) Availability and use of shrubs and tree fodders in Sri Lanka. Proc. a Work. Denpasar, Indonesia.	Sri Lanka	121							Forestry	1
Cordia monoica	NA	NA	NA	NA	20.6154	NA	NA	NA	NA	NA	NA	NA	NA	0	Various tropical	Leaves	g kg-1 DBM	Rajaguru, A.S.. (1989) Availability and use of shrubs and tree fodders in Sri Lanka. Proc. a Work. Denpasar, Indonesia.	Sri Lanka	134							Forestry	1
Drypetes sepiaria	NA	NA	NA	NA	13.5385	NA	NA	NA	NA	NA	NA	NA	NA	0	Various tropical	Leaves	g kg-1 DBM	Rajaguru, A.S.. (1989) Availability and use of shrubs and tree fodders in Sri Lanka. Proc. a Work. Denpasar, Indonesia.	Sri Lanka	88							Forestry	1
Ficus religiosa	NA	NA	NA	NA	34	NA	NA	NA	NA	NA	NA	NA	NA	0	Various tropical	Leaves	g kg-1 DBM	Rajaguru, A.S.. (1989) Availability and use of shrubs and tree fodders in Sri Lanka. Proc. a Work. Denpasar, Indonesia.	Sri Lanka	221							Forestry	1
Grewia microcos	NA	NA	NA	NA	23.5385	NA	NA	NA	NA	NA	NA	NA	NA	0	Various tropical	Leaves	g kg-1 DBM	Rajaguru, A.S.. (1989) Availability and use of shrubs and tree fodders in Sri Lanka. Proc. a Work. Denpasar, Indonesia.	Sri Lanka	153							Forestry	1
Grewia tilifoia	NA	NA	NA	NA	20.9231	NA	NA	NA	NA	NA	NA	NA	NA	0	Various tropical	Leaves	g kg-1 DBM	Rajaguru, A.S.. (1989) Availability and use of shrubs and tree fodders in Sri Lanka. Proc. a Work. Denpasar, Indonesia.	Sri Lanka	136							Forestry	1
Manilkara hexandra	NA	NA	NA	NA	15.2308	NA	NA	NA	NA	NA	NA	NA	NA	0	Various tropical	Leaves	g kg-1 DBM	Rajaguru, A.S.. (1989) Availability and use of shrubs and tree fodders in Sri Lanka. Proc. a Work. Denpasar, Indonesia.	Sri Lanka	99							Forestry	1
Strebulus asper	NA	NA	NA	NA	22.4615	NA	NA	NA	NA	NA	NA	NA	NA	0	Various tropical	Leaves	g kg-1 DBM	Rajaguru, A.S.. (1989) Availability and use of shrubs and tree fodders in Sri Lanka. Proc. a Work. Denpasar, Indonesia.	Sri Lanka	146							Forestry	1
Syzygium cumini	NA	NA	NA	NA	15.3846	NA	NA	NA	NA	NA	NA	NA	NA	0	Various tropical	Leaves	g kg-1 DBM	Rajaguru, A.S.. (1989) Availability and use of shrubs and tree fodders in Sri Lanka. Proc. a Work. Denpasar, Indonesia.	Sri Lanka	100							Forestry	1
Terminalia arjuna	NA	NA	NA	NA	16	NA	NA	NA	NA	NA	NA	NA	NA	0	Various tropical	Leaves	g kg-1 DBM	Rajaguru, A.S.. (1989) Availability and use of shrubs and tree fodders in Sri Lanka. Proc. a Work. Denpasar, Indonesia.	Sri Lanka	104							Forestry	1
Thespesia populnea	NA	NA	NA	NA	28.7692	NA	NA	NA	NA	NA	NA	NA	NA	0	Various tropical	Leaves	g kg-1 DBM	Rajaguru, A.S.. (1989) Availability and use of shrubs and tree fodders in Sri Lanka. Proc. a Work. Denpasar, Indonesia.	Sri Lanka	187	Conv. Factor						Forestry	1
Acioa barterii	NA	NA	NA	NA	13.12	NA	NA	NA	NA	NA	NA	NA	NA	0	Various tropical	Leaves	g kg-1 DBM	Atta-Krah, A.N. (1989). Availability and use of fodder shrubs and trees in tropical Africa. Proc. a Work. Denpasar, Indonesia.	Tropical Africa	82	6.25						Forestry	1
Alchornea cordifolia	NA	NA	NA	NA	19.2	NA	NA	NA	NA	NA	NA	NA	NA	0	Various tropical	Leaves	g kg-1 DBM	Atta-Krah, A.N. (1989). Availability and use of fodder shrubs and trees in tropical Africa. Proc. a Work. Denpasar, Indonesia.	Tropical Africa	120	6.25						Forestry	1
Alianthus excelsa	NA	24.2	NA	1.7	30.0923	NA	NA	NA	NA	NA	NA	NA	NA	0	Various tropical	Leaves	g kg-1 DBM	Raghavan, G.V. (1989). Availability and use of shrubs and tree fodders in India. Proc. a Work. Denpasar, Indonesia.	India	195.6							Forestry	1
Celtis tetrenda	NA	40.8	NA	1.3	21.5385	NA	NA	NA	NA	NA	NA	NA	NA	0	Various tropical	Leaves	g kg-1 DBM	Raghavan, G.V. (1989). Availability and use of shrubs and tree fodders in India. Proc. a Work. Denpasar, Indonesia.	India	140							Forestry	1
Ficus roxbergis	NA	13.1	NA	1.7	20.5385	NA	NA	NA	NA	NA	NA	NA	NA	0	Various tropical	Leaves	g kg-1 DBM	Raghavan, G.V. (1989). Availability and use of shrubs and tree fodders in India. Proc. a Work. Denpasar, Indonesia.	India	133.5							Forestry	1
Grewia elastica	NA	27.4	NA	0.5	30.5692	NA	NA	NA	NA	NA	NA	NA	NA	0	Various tropical	Leaves	g kg-1 DBM	Raghavan, G.V. (1989). Availability and use of shrubs and tree fodders in India. Proc. a Work. Denpasar, Indonesia.	India	198.7							Forestry	1
Gymnosporia spinosa	NA	39.2	NA	1.3	14.5077	NA	NA	NA	NA	NA	NA	NA	NA	0	Various tropical	Leaves	g kg-1 DBM	Raghavan, G.V. (1989). Availability and use of shrubs and tree fodders in India. Proc. a Work. Denpasar, Indonesia.	India	94.3							Forestry	1
Ziziphus nummularia	NA	27.9	NA	1.4	21.6308	NA	NA	NA	NA	NA	NA	NA	NA	0	Various tropical	Leaves	g kg-1 DBM	Raghavan, G.V. (1989). Availability and use of shrubs and tree fodders in India. Proc. a Work. Denpasar, Indonesia.	India	140.6							Forestry	1
Gmelina arborea	NA	NA	NA	NA	20.4615	NA	NA	NA	NA	NA	NA	NA	NA	0	Various tropical	Leaves	g kg-1 DBM	Wanapat, M. (1989). Availability and use of shrubs and tree fodders in Thailand. Proc. a Work. Denpasar, Indonesia.	Thailand	133							Forestry	1
Anacardium occidentale	NA	NA	NA	NA	15.2308	NA	NA	NA	NA	NA	NA	NA	NA	0	Various tropical	Leaves	g kg-1 DBM	Chee, W.C. (1989). Availability and use of shrubs and tree fodders in Malaysia. Proc. a Work. Denpasar, Indonesia.	Malaysia	99							Forestry	1
Artocarpus heterophyllus	NA	13.8	NA	1.6	29.3846	NA	NA	NA	NA	NA	NA	NA	NA	0	Various tropical	Leaves	g kg-1 DBM	Chee, W.C. (1989). Availability and use of shrubs and tree fodders in Malaysia. Proc. a Work. Denpasar, Indonesia.	Malaysia	191							Forestry	1
Artocarpus integer	NA	10.5	NA	1	20.1538	NA	NA	NA	NA	NA	NA	NA	NA	0	Various tropical	Leaves	g kg-1 DBM	Chee, W.C. (1989). Availability and use of shrubs and tree fodders in Malaysia. Proc. a Work. Denpasar, Indonesia.	Malaysia	131							Forestry	1
Averhoa carambola	NA	14.6	NA	1.6	23.5385	NA	NA	NA	NA	NA	NA	NA	NA	0	Various tropical	Leaves	g kg-1 DBM	Chee, W.C. (1989). Availability and use of shrubs and tree fodders in Malaysia. Proc. a Work. Denpasar, Indonesia.	Malaysia	153							Forestry	1
Bridelia monoica	NA	8.3	NA	1	11.5385	NA	NA	NA	NA	NA	NA	NA	NA	0	Various tropical	Leaves	g kg-1 DBM	Chee, W.C. (1989). Availability and use of shrubs and tree fodders in Malaysia. Proc. a Work. Denpasar, Indonesia.	Malaysia	75							Forestry	1
Carallia spp.	NA	NA	NA	NA	8.46154	NA	NA	NA	NA	NA	NA	NA	NA	0	Various tropical	Leaves	g kg-1 DBM	Chee, W.C. (1989). Availability and use of shrubs and tree fodders in Malaysia. Proc. a Work. Denpasar, Indonesia.	Malaysia	55							Forestry	1
Cinnamonium iners	NA	3.2	NA	1.7	NA	NA	NA	NA	NA	NA	NA	NA	NA	0	Various tropical	Leaves	g kg-1 DBM	Chee, W.C. (1989). Availability and use of shrubs and tree fodders in Malaysia. Proc. a Work. Denpasar, Indonesia.	Malaysia	NA							Forestry	1
Eugenia aquea	NA	9.5	NA	1.5	17.6923	NA	NA	NA	NA	NA	NA	NA	NA	0	Various tropical	Leaves	g kg-1 DBM	Chee, W.C. (1989). Availability and use of shrubs and tree fodders in Malaysia. Proc. a Work. Denpasar, Indonesia.	Malaysia	115							Forestry	1
Ficus fistosa	NA	24.7	NA	2.4	21.5385	NA	NA	NA	NA	NA	NA	NA	NA	0	Various tropical	Leaves	g kg-1 DBM	Chee, W.C. (1989). Availability and use of shrubs and tree fodders in Malaysia. Proc. a Work. Denpasar, Indonesia.	Malaysia	140							Forestry	1
Fagraea fragrans	NA	0.3	NA	0.4	17.5385	NA	NA	NA	NA	NA	NA	NA	NA	0	Various tropical	Leaves	g kg-1 DBM	Chee, W.C. (1989). Availability and use of shrubs and tree fodders in Malaysia. Proc. a Work. Denpasar, Indonesia.	Malaysia	114							Forestry	1
Grewia paniculata	NA	19.6	NA	0.8	20.3077	NA	NA	NA	NA	NA	NA	NA	NA	0	Various tropical	Leaves	g kg-1 DBM	Chee, W.C. (1989). Availability and use of shrubs and tree fodders in Malaysia. Proc. a Work. Denpasar, Indonesia.	Malaysia	132							Forestry	1
Macaranga indica	NA	8.8	NA	0.6	17.0769	NA	NA	NA	NA	NA	NA	NA	NA	0	Various tropical	Leaves	g kg-1 DBM	Chee, W.C. (1989). Availability and use of shrubs and tree fodders in Malaysia. Proc. a Work. Denpasar, Indonesia.	Malaysia	111							Forestry	1
Mangifera indica	NA	16.3	NA	1.2	16	NA	NA	NA	NA	NA	NA	NA	NA	0	Various tropical	Leaves	g kg-1 DBM	Chee, W.C. (1989). Availability and use of shrubs and tree fodders in Malaysia. Proc. a Work. Denpasar, Indonesia.	Malaysia	104							Forestry	1
Manihot esculenta	NA	14	NA	2.5	38.4615	NA	NA	NA	NA	NA	NA	NA	NA	0	Various tropical	Leaves	g kg-1 DBM	Chee, W.C. (1989). Availability and use of shrubs and tree fodders in Malaysia. Proc. a Work. Denpasar, Indonesia.	Malaysia	250							Forestry	1
Nephelium lappaceum	NA	9.9	NA	2.4	23.0769	NA	NA	NA	NA	NA	NA	NA	NA	0	Various tropical	Leaves	g kg-1 DBM	Chee, W.C. (1989). Availability and use of shrubs and tree fodders in Malaysia. Proc. a Work. Denpasar, Indonesia.	Malaysia	150							Forestry	1
Vitex pubescens	NA	5.2	NA	1.3	23.0769	NA	NA	NA	NA	NA	NA	NA	NA	0	Various tropical	Leaves	g kg-1 DBM	Chee, W.C. (1989). Availability and use of shrubs and tree fodders in Malaysia. Proc. a Work. Denpasar, Indonesia.	Malaysia	150							Forestry	1
Antidesma hunii	NA	17	NA	2	23.0769	NA	NA	NA	NA	NA	NA	NA	NA	0	Various tropical	Leaves	g kg-1 DBM	Rangkuti, M., Siregar, M.E., Roesyat, A. (1989). Availability of shrubs and tree fodders in Indonesia. Proc. a Work. Denpasar, Indonesia.	Indonesia	150							Forestry	1
Artocarpus heterophyllus	NA	16	NA	2	23.0769	NA	NA	NA	NA	NA	NA	NA	NA	0	Various tropical	Leaves	g kg-1 DBM	Rangkuti, M., Siregar, M.E., Roesyat, A. (1989). Availability of shrubs and tree fodders in Indonesia. Proc. a Work. Denpasar, Indonesia.	Indonesia	150							Forestry	1
Ceiba pentandra	NA	60	NA	2	18.4615	NA	NA	NA	NA	NA	NA	NA	NA	0	Various tropical	Leaves	g kg-1 DBM	Rangkuti, M., Siregar, M.E., Roesyat, A. (1989). Availability of shrubs and tree fodders in Indonesia. Proc. a Work. Denpasar, Indonesia.	Indonesia	120							Forestry	1
Clidemia hirta	NA	16	NA	2	16.9231	NA	NA	NA	NA	NA	NA	NA	NA	0	Various tropical	Leaves	g kg-1 DBM	Rangkuti, M., Siregar, M.E., Roesyat, A. (1989). Availability of shrubs and tree fodders in Indonesia. Proc. a Work. Denpasar, Indonesia.	Indonesia	110							Forestry	1
Maesopsis emenii	NA	6	NA	2	40	NA	NA	NA	NA	NA	NA	NA	NA	0	Various tropical	Leaves	g kg-1 DBM	Rangkuti, M., Siregar, M.E., Roesyat, A. (1989). Availability of shrubs and tree fodders in Indonesia. Proc. a Work. Denpasar, Indonesia.	Indonesia	260							Forestry	1
Melastoma malabathricum	NA	22	NA	1	20	NA	NA	NA	NA	NA	NA	NA	NA	0	Various tropical	Leaves	g kg-1 DBM	Rangkuti, M., Siregar, M.E., Roesyat, A. (1989). Availability of shrubs and tree fodders in Indonesia. Proc. a Work. Denpasar, Indonesia.	Indonesia	130							Forestry	1
Nephelium lappaceum	NA	13	NA	2	13.8462	NA	NA	NA	NA	NA	NA	NA	NA	0	Various tropical	Leaves	g kg-1 DBM	Rangkuti, M., Siregar, M.E., Roesyat, A. (1989). Availability of shrubs and tree fodders in Indonesia. Proc. a Work. Denpasar, Indonesia.	Indonesia	90							Forestry	1
Persea americana	NA	12	NA	2	16.9231	NA	NA	NA	NA	NA	NA	NA	NA	0	Various tropical	Leaves	g kg-1 DBM	Rangkuti, M., Siregar, M.E., Roesyat, A. (1989). Availability of shrubs and tree fodders in Indonesia. Proc. a Work. Denpasar, Indonesia.	Indonesia	110							Forestry	1
																											total	230
															Legend to "fixer" column
															0	non-fixing non-legumes
															1	N2-fixing legumes
															2	Non-fixing legumes
															EM	ectomycorrhizal plant
															palm	a palm (monocot)

## Sheet: Mature rainfor CRica
Species	Mg	Ca	K	P	N	Zn	Al	Fe	Mn	Cu	Mo	B	S	fixer	Soil	Material	Units	Reference	Location	CP	Group
Astrocarium alatum	NA	NA	NA	1.42	27.1	NA	NA	NA	NA	NA	NA	NA	NA	palm	Inceptisols/Ultisols	Leaves	g kg-1 DBM	Alvarez-Clare, S. and Mack, M.C. (2015) Do foliar, litter, and root nitrogen and phosphorus concentrations reflect nutrient limitation in a lowland tropical wet forest? PLoS One 10, 1–17	Costa Rican mature rainforest	176.15	Mature rainforest in Costa Rica			1
Socratea exorrhiza	NA	NA	NA	1.2933	23.4359	NA	NA	NA	NA	NA	NA	NA	NA	palm	Inceptisols/Ultisols	Leaves	g kg-1 DBM	Alvarez-Clare, S. and Mack, M.C. (2015) Do foliar, litter, and root nitrogen and phosphorus concentrations reflect nutrient limitation in a lowland tropical wet forest? PLoS One 10, 1–59	Costa Rican mature rainforest	152.333	Mature rainforest in Costa Rica			1
Inga alba	NA	NA	NA	1.318	33.42	NA	NA	NA	NA	NA	NA	NA	NA	1	Inceptisols/Ultisols	Leaves	g kg-1 DBM	Alvarez-Clare, S. and Mack, M.C. (2015) Do foliar, litter, and root nitrogen and phosphorus concentrations reflect nutrient limitation in a lowland tropical wet forest? PLoS One 10, 1–30	Costa Rican mature rainforest	217.23	Mature rainforest in Costa Rica			1
Inga leucalycina	NA	NA	NA	1.45	36.4	NA	NA	NA	NA	NA	NA	NA	NA	1	Inceptisols/Ultisols	Leaves	g kg-1 DBM	Alvarez-Clare, S. and Mack, M.C. (2015) Do foliar, litter, and root nitrogen and phosphorus concentrations reflect nutrient limitation in a lowland tropical wet forest? PLoS One 10, 1–31	Costa Rican mature rainforest	236.6	Mature rainforest in Costa Rica			1
Inga pezizifera	NA	NA	NA	1.316	36.833	NA	NA	NA	NA	NA	NA	NA	NA	1	Inceptisols/Ultisols	Leaves	g kg-1 DBM	Alvarez-Clare, S. and Mack, M.C. (2015) Do foliar, litter, and root nitrogen and phosphorus concentrations reflect nutrient limitation in a lowland tropical wet forest? PLoS One 10, 1–32	Costa Rican mature rainforest	239.414	Mature rainforest in Costa Rica			1
Inga sapindioides	NA	NA	NA	1.6	38.8	NA	NA	NA	NA	NA	NA	NA	NA	1	Inceptisols/Ultisols	Leaves	g kg-1 DBM	Alvarez-Clare, S. and Mack, M.C. (2015) Do foliar, litter, and root nitrogen and phosphorus concentrations reflect nutrient limitation in a lowland tropical wet forest? PLoS One 10, 1–33	Costa Rican mature rainforest	252.2	Mature rainforest in Costa Rica			1
Inga sp.	NA	NA	NA	1.13	30.9	NA	NA	NA	NA	NA	NA	NA	NA	1	Inceptisols/Ultisols	Leaves	g kg-1 DBM	Alvarez-Clare, S. and Mack, M.C. (2015) Do foliar, litter, and root nitrogen and phosphorus concentrations reflect nutrient limitation in a lowland tropical wet forest? PLoS One 10, 1–34	Costa Rican mature rainforest	200.85	Mature rainforest in Costa Rica			1
Inga thibaudiana	NA	NA	NA	1.035	28.35	NA	NA	NA	NA	NA	NA	NA	NA	1	Inceptisols/Ultisols	Leaves	g kg-1 DBM	Alvarez-Clare, S. and Mack, M.C. (2015) Do foliar, litter, and root nitrogen and phosphorus concentrations reflect nutrient limitation in a lowland tropical wet forest? PLoS One 10, 1–35	Costa Rican mature rainforest	184.275	Mature rainforest in Costa Rica			1
Inga umbilifera	NA	NA	NA	1.39	35.2	NA	NA	NA	NA	NA	NA	NA	NA	1	Inceptisols/Ultisols	Leaves	g kg-1 DBM	Alvarez-Clare, S. and Mack, M.C. (2015) Do foliar, litter, and root nitrogen and phosphorus concentrations reflect nutrient limitation in a lowland tropical wet forest? PLoS One 10, 1–36	Costa Rican mature rainforest	228.8	Mature rainforest in Costa Rica			1
Inga venusta	NA	NA	NA	1.27	28.3	NA	NA	NA	NA	NA	NA	NA	NA	1	Inceptisols/Ultisols	Leaves	g kg-1 DBM	Alvarez-Clare, S. and Mack, M.C. (2015) Do foliar, litter, and root nitrogen and phosphorus concentrations reflect nutrient limitation in a lowland tropical wet forest? PLoS One 10, 1–37	Costa Rican mature rainforest	183.95	Mature rainforest in Costa Rica			1
Pentaclethra macroloba	NA	NA	NA	1.2141	29.3515	NA	NA	NA	NA	NA	NA	NA	NA	1	Inceptisols/Ultisols	Leaves	g kg-1 DBM	Alvarez-Clare, S. and Mack, M.C. (2015) Do foliar, litter, and root nitrogen and phosphorus concentrations reflect nutrient limitation in a lowland tropical wet forest? PLoS One 10, 1–48	Costa Rican mature rainforest	190.785	Mature rainforest in Costa Rica			1
Apeiba membranacea	NA	NA	NA	1.4844	28.53	NA	NA	NA	NA	NA	NA	NA	NA	0	Inceptisols/Ultisols	Leaves	g kg-1 DBM	Alvarez-Clare, S. and Mack, M.C. (2015) Do foliar, litter, and root nitrogen and phosphorus concentrations reflect nutrient limitation in a lowland tropical wet forest? PLoS One 10, 1–16	Costa Rican mature rainforest	185.445	Mature rainforest in Costa Rica			1
Capparis pittieri	NA	NA	NA	1.095	27.56	NA	NA	NA	NA	NA	NA	NA	NA	0	Inceptisols/Ultisols	Leaves	g kg-1 DBM	Alvarez-Clare, S. and Mack, M.C. (2015) Do foliar, litter, and root nitrogen and phosphorus concentrations reflect nutrient limitation in a lowland tropical wet forest? PLoS One 10, 1–18	Costa Rican mature rainforest	179.14	Mature rainforest in Costa Rica			1
Cassipurea elliptica	NA	NA	NA	1.09	35.6	NA	NA	NA	NA	NA	NA	NA	NA	0	Inceptisols/Ultisols	Leaves	g kg-1 DBM	Alvarez-Clare, S. and Mack, M.C. (2015) Do foliar, litter, and root nitrogen and phosphorus concentrations reflect nutrient limitation in a lowland tropical wet forest? PLoS One 10, 1–19	Costa Rican mature rainforest	231.4	Mature rainforest in Costa Rica			1
Chrysophyllum venezuelanens	NA	NA	NA	1.21	52.9	NA	NA	NA	NA	NA	NA	NA	NA	0	Inceptisols/Ultisols	Leaves	g kg-1 DBM	Alvarez-Clare, S. and Mack, M.C. (2015) Do foliar, litter, and root nitrogen and phosphorus concentrations reflect nutrient limitation in a lowland tropical wet forest? PLoS One 10, 1–20	Costa Rican mature rainforest	343.85	Mature rainforest in Costa Rica			1
Cordia bicolor	NA	NA	NA	1.166	26.9	NA	NA	NA	NA	NA	NA	NA	NA	0	Inceptisols/Ultisols	Leaves	g kg-1 DBM	Alvarez-Clare, S. and Mack, M.C. (2015) Do foliar, litter, and root nitrogen and phosphorus concentrations reflect nutrient limitation in a lowland tropical wet forest? PLoS One 10, 1–21	Costa Rican mature rainforest	174.85	Mature rainforest in Costa Rica			1
Cordia lucida	NA	NA	NA	1.24	29.4	NA	NA	NA	NA	NA	NA	NA	NA	0	Inceptisols/Ultisols	Leaves	g kg-1 DBM	Alvarez-Clare, S. and Mack, M.C. (2015) Do foliar, litter, and root nitrogen and phosphorus concentrations reflect nutrient limitation in a lowland tropical wet forest? PLoS One 10, 1–22	Costa Rican mature rainforest	191.1	Mature rainforest in Costa Rica			1
Coussarea hondensis	NA	NA	NA	1.15	26.2	NA	NA	NA	NA	NA	NA	NA	NA	0	Inceptisols/Ultisols	Leaves	g kg-1 DBM	Alvarez-Clare, S. and Mack, M.C. (2015) Do foliar, litter, and root nitrogen and phosphorus concentrations reflect nutrient limitation in a lowland tropical wet forest? PLoS One 10, 1–23	Costa Rican mature rainforest	170.3	Mature rainforest in Costa Rica			1
Croton schiedeanus	NA	NA	NA	1.534	29.82	NA	NA	NA	NA	NA	NA	NA	NA	0	Inceptisols/Ultisols	Leaves	g kg-1 DBM	Alvarez-Clare, S. and Mack, M.C. (2015) Do foliar, litter, and root nitrogen and phosphorus concentrations reflect nutrient limitation in a lowland tropical wet forest? PLoS One 10, 1–24	Costa Rican mature rainforest	193.83	Mature rainforest in Costa Rica			1
Dendropanax arboreus	NA	NA	NA	1.23	23.825	NA	NA	NA	NA	NA	NA	NA	NA	0	Inceptisols/Ultisols	Leaves	g kg-1 DBM	Alvarez-Clare, S. and Mack, M.C. (2015) Do foliar, litter, and root nitrogen and phosphorus concentrations reflect nutrient limitation in a lowland tropical wet forest? PLoS One 10, 1–25	Costa Rican mature rainforest	154.862	Mature rainforest in Costa Rica			1
Faramea parvibractea	NA	NA	NA	0.75	23.8	NA	NA	NA	NA	NA	NA	NA	NA	0	Inceptisols/Ultisols	Leaves	g kg-1 DBM	Alvarez-Clare, S. and Mack, M.C. (2015) Do foliar, litter, and root nitrogen and phosphorus concentrations reflect nutrient limitation in a lowland tropical wet forest? PLoS One 10, 1–26	Costa Rican mature rainforest	154.7	Mature rainforest in Costa Rica			1
Goethalsia meiantha	NA	NA	NA	1.675	32.233	NA	NA	NA	NA	NA	NA	NA	NA	0	Inceptisols/Ultisols	Leaves	g kg-1 DBM	Alvarez-Clare, S. and Mack, M.C. (2015) Do foliar, litter, and root nitrogen and phosphorus concentrations reflect nutrient limitation in a lowland tropical wet forest? PLoS One 10, 1–27	Costa Rican mature rainforest	209.514	Mature rainforest in Costa Rica			1
Guarea guidonia	NA	NA	NA	1.75	28.9	NA	NA	NA	NA	NA	NA	NA	NA	0	Inceptisols/Ultisols	Leaves	g kg-1 DBM	Alvarez-Clare, S. and Mack, M.C. (2015) Do foliar, litter, and root nitrogen and phosphorus concentrations reflect nutrient limitation in a lowland tropical wet forest? PLoS One 10, 1–28	Costa Rican mature rainforest	187.85	Mature rainforest in Costa Rica			1
Guarea sp.	NA	NA	NA	1.9	39.2	NA	NA	NA	NA	NA	NA	NA	NA	0	Inceptisols/Ultisols	Leaves	g kg-1 DBM	Alvarez-Clare, S. and Mack, M.C. (2015) Do foliar, litter, and root nitrogen and phosphorus concentrations reflect nutrient limitation in a lowland tropical wet forest? PLoS One 10, 1–29	Costa Rican mature rainforest	254.8	Mature rainforest in Costa Rica			1
Jacaranda copaia	NA	NA	NA	1.45	31.4	NA	NA	NA	NA	NA	NA	NA	NA	0	Inceptisols/Ultisols	Leaves	g kg-1 DBM	Alvarez-Clare, S. and Mack, M.C. (2015) Do foliar, litter, and root nitrogen and phosphorus concentrations reflect nutrient limitation in a lowland tropical wet forest? PLoS One 10, 1–38	Costa Rican mature rainforest	204.1	Mature rainforest in Costa Rica			1
Miconia affinis	NA	NA	NA	0.96	25.6	NA	NA	NA	NA	NA	NA	NA	NA	0	Inceptisols/Ultisols	Leaves	g kg-1 DBM	Alvarez-Clare, S. and Mack, M.C. (2015) Do foliar, litter, and root nitrogen and phosphorus concentrations reflect nutrient limitation in a lowland tropical wet forest? PLoS One 10, 1–39	Costa Rican mature rainforest	166.4	Mature rainforest in Costa Rica			1
Micropholis crotonoides	NA	NA	NA	0.715	34.55	NA	NA	NA	NA	NA	NA	NA	NA	0	Inceptisols/Ultisols	Leaves	g kg-1 DBM	Alvarez-Clare, S. and Mack, M.C. (2015) Do foliar, litter, and root nitrogen and phosphorus concentrations reflect nutrient limitation in a lowland tropical wet forest? PLoS One 10, 1–40	Costa Rican mature rainforest	224.575	Mature rainforest in Costa Rica			1
Miconia sp.	NA	NA	NA	1.01	20.5	NA	NA	NA	NA	NA	NA	NA	NA	0	Inceptisols/Ultisols	Leaves	g kg-1 DBM	Alvarez-Clare, S. and Mack, M.C. (2015) Do foliar, litter, and root nitrogen and phosphorus concentrations reflect nutrient limitation in a lowland tropical wet forest? PLoS One 10, 1–41	Costa Rican mature rainforest	133.25	Mature rainforest in Costa Rica			1
Nauclopsis naga	NA	NA	NA	0.95	23.1	NA	NA	NA	NA	NA	NA	NA	NA	0	Inceptisols/Ultisols	Leaves	g kg-1 DBM	Alvarez-Clare, S. and Mack, M.C. (2015) Do foliar, litter, and root nitrogen and phosphorus concentrations reflect nutrient limitation in a lowland tropical wet forest? PLoS One 10, 1–43	Costa Rican mature rainforest	150.15	Mature rainforest in Costa Rica			1
Nectandra membranacea	NA	NA	NA	1.12	32.6	NA	NA	NA	NA	NA	NA	NA	NA	0	Inceptisols/Ultisols	Leaves	g kg-1 DBM	Alvarez-Clare, S. and Mack, M.C. (2015) Do foliar, litter, and root nitrogen and phosphorus concentrations reflect nutrient limitation in a lowland tropical wet forest? PLoS One 10, 1–44	Costa Rican mature rainforest	211.9	Mature rainforest in Costa Rica			1
Nectandra reticulata	NA	NA	NA	2.16	28.2	NA	NA	NA	NA	NA	NA	NA	NA	0	Inceptisols/Ultisols	Leaves	g kg-1 DBM	Alvarez-Clare, S. and Mack, M.C. (2015) Do foliar, litter, and root nitrogen and phosphorus concentrations reflect nutrient limitation in a lowland tropical wet forest? PLoS One 10, 1–45	Costa Rican mature rainforest	183.3	Mature rainforest in Costa Rica			1
Ocotea laetevirens	NA	NA	NA	0.9	28.7	NA	NA	NA	NA	NA	NA	NA	NA	0	Inceptisols/Ultisols	Leaves	g kg-1 DBM	Alvarez-Clare, S. and Mack, M.C. (2015) Do foliar, litter, and root nitrogen and phosphorus concentrations reflect nutrient limitation in a lowland tropical wet forest? PLoS One 10, 1–46	Costa Rican mature rainforest	186.55	Mature rainforest in Costa Rica			1
Ocotea sp.	NA	NA	NA	1.11	32.4	NA	NA	NA	NA	NA	NA	NA	NA	0	Inceptisols/Ultisols	Leaves	g kg-1 DBM	Alvarez-Clare, S. and Mack, M.C. (2015) Do foliar, litter, and root nitrogen and phosphorus concentrations reflect nutrient limitation in a lowland tropical wet forest? PLoS One 10, 1–47	Costa Rican mature rainforest	210.6	Mature rainforest in Costa Rica			1
Pouteria calistophylla	NA	NA	NA	1	25.6	NA	NA	NA	NA	NA	NA	NA	NA	0	Inceptisols/Ultisols	Leaves	g kg-1 DBM	Alvarez-Clare, S. and Mack, M.C. (2015) Do foliar, litter, and root nitrogen and phosphorus concentrations reflect nutrient limitation in a lowland tropical wet forest? PLoS One 10, 1–49	Costa Rican mature rainforest	166.4	Mature rainforest in Costa Rica			1
Protium confusum	NA	NA	NA	1.1885	20.7642	NA	NA	NA	NA	NA	NA	NA	NA	0	Inceptisols/Ultisols	Leaves	g kg-1 DBM	Alvarez-Clare, S. and Mack, M.C. (2015) Do foliar, litter, and root nitrogen and phosphorus concentrations reflect nutrient limitation in a lowland tropical wet forest? PLoS One 10, 1–50	Costa Rican mature rainforest	134.967	Mature rainforest in Costa Rica			1
Protium panamensis	NA	NA	NA	1.4122	22.4444	NA	NA	NA	NA	NA	NA	NA	NA	0	Inceptisols/Ultisols	Leaves	g kg-1 DBM	Alvarez-Clare, S. and Mack, M.C. (2015) Do foliar, litter, and root nitrogen and phosphorus concentrations reflect nutrient limitation in a lowland tropical wet forest? PLoS One 10, 1–51	Costa Rican mature rainforest	145.889	Mature rainforest in Costa Rica			1
Protium pittieri	NA	NA	NA	1.1833	23.3	NA	NA	NA	NA	NA	NA	NA	NA	0	Inceptisols/Ultisols	Leaves	g kg-1 DBM	Alvarez-Clare, S. and Mack, M.C. (2015) Do foliar, litter, and root nitrogen and phosphorus concentrations reflect nutrient limitation in a lowland tropical wet forest? PLoS One 10, 1–52	Costa Rican mature rainforest	151.45	Mature rainforest in Costa Rica			1
Protium sp.	NA	NA	NA	0.69	13.3	NA	NA	NA	NA	NA	NA	NA	NA	0	Inceptisols/Ultisols	Leaves	g kg-1 DBM	Alvarez-Clare, S. and Mack, M.C. (2015) Do foliar, litter, and root nitrogen and phosphorus concentrations reflect nutrient limitation in a lowland tropical wet forest? PLoS One 10, 1–53	Costa Rican mature rainforest	86.45	Mature rainforest in Costa Rica			1
Psychotria sp.	NA	NA	NA	1.11	27	NA	NA	NA	NA	NA	NA	NA	NA	0	Inceptisols/Ultisols	Leaves	g kg-1 DBM	Alvarez-Clare, S. and Mack, M.C. (2015) Do foliar, litter, and root nitrogen and phosphorus concentrations reflect nutrient limitation in a lowland tropical wet forest? PLoS One 10, 1–54	Costa Rican mature rainforest	175.5	Mature rainforest in Costa Rica			1
Rhinorea hummeli	NA	NA	NA	1.23	26	NA	NA	NA	NA	NA	NA	NA	NA	0	Inceptisols/Ultisols	Leaves	g kg-1 DBM	Alvarez-Clare, S. and Mack, M.C. (2015) Do foliar, litter, and root nitrogen and phosphorus concentrations reflect nutrient limitation in a lowland tropical wet forest? PLoS One 10, 1–55	Costa Rican mature rainforest	169	Mature rainforest in Costa Rica			1
Ryania especiosa	NA	NA	NA	1.2172	29.16	NA	NA	NA	NA	NA	NA	NA	NA	0	Inceptisols/Ultisols	Leaves	g kg-1 DBM	Alvarez-Clare, S. and Mack, M.C. (2015) Do foliar, litter, and root nitrogen and phosphorus concentrations reflect nutrient limitation in a lowland tropical wet forest? PLoS One 10, 1–56	Costa Rican mature rainforest	189.54	Mature rainforest in Costa Rica			1
Eschweilera costarricensis	NA	NA	NA	1.03	22.4	NA	NA	NA	NA	NA	NA	NA	NA	0	Inceptisols/Ultisols	Leaves	g kg-1 DBM	Alvarez-Clare, S. and Mack, M.C. (2015) Do foliar, litter, and root nitrogen and phosphorus concentrations reflect nutrient limitation in a lowland tropical wet forest? PLoS One 10, 1–57	Costa Rican mature rainforest	145.6	Mature rainforest in Costa Rica			1
Simarouba amara	NA	NA	NA	1.32	35.9	NA	NA	NA	NA	NA	NA	NA	NA	0	Inceptisols/Ultisols	Leaves	g kg-1 DBM	Alvarez-Clare, S. and Mack, M.C. (2015) Do foliar, litter, and root nitrogen and phosphorus concentrations reflect nutrient limitation in a lowland tropical wet forest? PLoS One 10, 1–58	Costa Rican mature rainforest	233.35	Mature rainforest in Costa Rica			1
Talisia nervosa	NA	NA	NA	1.28	17.8	NA	NA	NA	NA	NA	NA	NA	NA	0	Inceptisols/Ultisols	Leaves	g kg-1 DBM	Alvarez-Clare, S. and Mack, M.C. (2015) Do foliar, litter, and root nitrogen and phosphorus concentrations reflect nutrient limitation in a lowland tropical wet forest? PLoS One 10, 1–60	Costa Rican mature rainforest	115.7	Mature rainforest in Costa Rica			1
Trattinnickia aspera	NA	NA	NA	1.4225	25.2	NA	NA	NA	NA	NA	NA	NA	NA	0	Inceptisols/Ultisols	Leaves	g kg-1 DBM	Alvarez-Clare, S. and Mack, M.C. (2015) Do foliar, litter, and root nitrogen and phosphorus concentrations reflect nutrient limitation in a lowland tropical wet forest? PLoS One 10, 1–61	Costa Rican mature rainforest	163.8	Mature rainforest in Costa Rica			1
Virola koschynii	NA	NA	NA	0.92	23.4	NA	NA	NA	NA	NA	NA	NA	NA	0	Inceptisols/Ultisols	Leaves	g kg-1 DBM	Alvarez-Clare, S. and Mack, M.C. (2015) Do foliar, litter, and root nitrogen and phosphorus concentrations reflect nutrient limitation in a lowland tropical wet forest? PLoS One 10, 1–62	Costa Rican mature rainforest	152.1	Mature rainforest in Costa Rica			1
Virola multiflora	NA	NA	NA	1.07	23.8	NA	NA	NA	NA	NA	NA	NA	NA	0	Inceptisols/Ultisols	Leaves	g kg-1 DBM	Alvarez-Clare, S. and Mack, M.C. (2015) Do foliar, litter, and root nitrogen and phosphorus concentrations reflect nutrient limitation in a lowland tropical wet forest? PLoS One 10, 1–63	Costa Rican mature rainforest	154.7	Mature rainforest in Costa Rica			1
Virola sebifera	NA	NA	NA	1.205	26.8125	NA	NA	NA	NA	NA	NA	NA	NA	0	Inceptisols/Ultisols	Leaves	g kg-1 DBM	Alvarez-Clare, S. and Mack, M.C. (2015) Do foliar, litter, and root nitrogen and phosphorus concentrations reflect nutrient limitation in a lowland tropical wet forest? PLoS One 10, 1–64	Costa Rican mature rainforest	174.281	Mature rainforest in Costa Rica			1
																							total	48

## Sheet: Sec rainfor Brazil
Species	Mg	Ca	K	P	N	Zn	Al	Fe	Mn	Cu	Mo	B	S	fixer	Soil	Material	Units	Reference	Location	CP	CP% DBM	Group
Inga edulis	2.05	14.59	12.34	1.04	29.27	NA	NA	NA	NA	NA	NA	NA	NA	1	Ultisol	Leaves	g kg-1 DBM	Dos Santos, U. M., de Carvalho Gonçalves, J. F. & Feldpausch, T. R. Growth, leaf nutrient concentration and photosynthetic nutrient use efficiency in tropical tree species planted in degraded areas in central Amazonia. For. Ecol. Manage. 226, 299–309 (2006)	Secondary rainforest in Brazil	190.255	0.190255	Secondary rainforest in Brazil			1
Cecropia ficifolia	3.37	21.71	10.39	0.78	23.34	NA	NA	NA	NA	NA	NA	NA	NA	0	Ultisol	Leaves	g kg-1 DBM	Dos Santos, U. M., de Carvalho Gonçalves, J. F. & Feldpausch, T. R. Growth, leaf nutrient concentration and photosynthetic nutrient use efficiency in tropical tree species planted in degraded areas in central Amazonia. For. Ecol. Manage. 226, 299–309 (2006)	Secondary rainforest in Brazil	151.71	0.15171	Secondary rainforest in Brazil			1
Cecropia sciadophylla	2.23	14.74	10.7	0.91	23.42	NA	NA	NA	NA	NA	NA	NA	NA	0	Ultisol	Leaves	g kg-1 DBM	Dos Santos, U. M., de Carvalho Gonçalves, J. F. & Feldpausch, T. R. Growth, leaf nutrient concentration and photosynthetic nutrient use efficiency in tropical tree species planted in degraded areas in central Amazonia. For. Ecol. Manage. 226, 299–309 (2006)	Secondary rainforest in Brazil	152.23	0.15223	Secondary rainforest in Brazil			1
Bellucia grossularioides	1.95	7.06	6.18	0.84	15.83	NA	NA	NA	NA	NA	NA	NA	NA	0	Ultisol	Leaves	g kg-1 DBM	Dos Santos, U. M., de Carvalho Gonçalves, J. F. & Feldpausch, T. R. Growth, leaf nutrient concentration and photosynthetic nutrient use efficiency in tropical tree species planted in degraded areas in central Amazonia. For. Ecol. Manage. 226, 299–309 (2006)	Secondary rainforest in Brazil	102.895	0.102895	Secondary rainforest in Brazil			1
Bombacopsis macrocalyx	3.17	10.94	12.96	0.48	20.61	NA	NA	NA	NA	NA	NA	NA	NA	0	Ultisol	Leaves	g kg-1 DBM	Dos Santos, U. M., de Carvalho Gonçalves, J. F. & Feldpausch, T. R. Growth, leaf nutrient concentration and photosynthetic nutrient use efficiency in tropical tree species planted in degraded areas in central Amazonia. For. Ecol. Manage. 226, 299–309 (2006)	Secondary rainforest in Brazil	133.965	0.133965	Secondary rainforest in Brazil			1
Eugenia cumini	2.06	8.32	8.27	0.64	18.13	NA	NA	NA	NA	NA	NA	NA	NA	0	Ultisol	Leaves	g kg-1 DBM	Dos Santos, U. M., de Carvalho Gonçalves, J. F. & Feldpausch, T. R. Growth, leaf nutrient concentration and photosynthetic nutrient use efficiency in tropical tree species planted in degraded areas in central Amazonia. For. Ecol. Manage. 226, 299–309 (2006)	Secondary rainforest in Brazil	117.845	0.117845	Secondary rainforest in Brazil			1
Iryanthera macrophylla	2	9.37	8.02	0.51	20.85	NA	NA	NA	NA	NA	NA	NA	NA	0	Ultisol	Leaves	g kg-1 DBM	Dos Santos, U. M., de Carvalho Gonçalves, J. F. & Feldpausch, T. R. Growth, leaf nutrient concentration and photosynthetic nutrient use efficiency in tropical tree species planted in degraded areas in central Amazonia. For. Ecol. Manage. 226, 299–309 (2006)	Secondary rainforest in Brazil	135.525	0.135525	Secondary rainforest in Brazil			1
Chrysophyllum sanguinolentum	1.56	8.5	8.42	0.44	19.6	NA	NA	NA	NA	NA	NA	NA	NA	0	Ultisol	Leaves	g kg-1 DBM	Dos Santos, U. M., de Carvalho Gonçalves, J. F. & Feldpausch, T. R. Growth, leaf nutrient concentration and photosynthetic nutrient use efficiency in tropical tree species planted in degraded areas in central Amazonia. For. Ecol. Manage. 226, 299–309 (2006)	Secondary rainforest in Brazil	127.4	0.1274	Secondary rainforest in Brazil			1
Guatteria poeppigiana	NA	NA	NA	NA	16.2667	NA	NA	NA	NA	NA	NA	NA	NA	0	Oxisol	Leaves	g kg-1 DBM	Davidson, E.A. et al. (2007) Recuperation of nitrogen cycling in Amazonian forests following agricultural abandonment. Nature 447, 995–998		105.733	0.105733	Secondary Amazon			1
Rollinia exsucca	NA	NA	NA	NA	16.6	NA	NA	NA	NA	NA	NA	NA	NA	0	Oxisol	Leaves	g kg-1 DBM	Davidson, E.A. et al. (2007) Recuperation of nitrogen cycling in Amazonian forests following agricultural abandonment. Nature 447, 995–999		107.9	0.1079	Secondary Amazon			1
Sclerolobium paraense	NA	NA	NA	NA	28.1	NA	NA	NA	NA	NA	NA	NA	NA	1	Oxisol	Leaves	g kg-1 DBM	Davidson, E.A. et al. (2007) Recuperation of nitrogen cycling in Amazonian forests following agricultural abandonment. Nature 447, 995–1000		182.65	0.18265	Secondary Amazon			1
Tapura amazonica	NA	NA	NA	NA	11.7667	NA	NA	NA	NA	NA	NA	NA	NA	0	Oxisol	Leaves	g kg-1 DBM	Davidson, E.A. et al. (2007) Recuperation of nitrogen cycling in Amazonian forests following agricultural abandonment. Nature 447, 995–1001		76.4833	0.0764833	Secondary Amazon			1
Croton matourensis	NA	NA	NA	NA	23.1	NA	NA	NA	NA	NA	NA	NA	NA	0	Oxisol	Leaves	g kg-1 DBM	Davidson, E.A. et al. (2007) Recuperation of nitrogen cycling in Amazonian forests following agricultural abandonment. Nature 447, 995–1002		150.15	0.15015	Secondary Amazon			1
Mabea speciosa	NA	NA	NA	NA	17.65	NA	NA	NA	NA	NA	NA	NA	NA	0	Oxisol	Leaves	g kg-1 DBM	Davidson, E.A. et al. (2007) Recuperation of nitrogen cycling in Amazonian forests following agricultural abandonment. Nature 447, 995–1003		114.725	0.114725	Secondary Amazon			1
Dipteryx odorata	NA	NA	NA	NA	23.175	NA	NA	NA	NA	NA	NA	NA	NA	1	Oxisol	Leaves	g kg-1 DBM	Davidson, E.A. et al. (2007) Recuperation of nitrogen cycling in Amazonian forests following agricultural abandonment. Nature 447, 995–1004		150.637	0.150637	Secondary Amazon			1
Vismia guianensis	NA	NA	NA	NA	18.1	NA	NA	NA	NA	NA	NA	NA	NA	0	Oxisol	Leaves	g kg-1 DBM	Davidson, E.A. et al. (2007) Recuperation of nitrogen cycling in Amazonian forests following agricultural abandonment. Nature 447, 995–1005		117.65	0.11765	Secondary Amazon			1
Abarema jupunba var. jupunba	NA	NA	NA	NA	21.45	NA	NA	NA	NA	NA	NA	NA	NA	1	Oxisol	Leaves	g kg-1 DBM	Davidson, E.A. et al. (2007) Recuperation of nitrogen cycling in Amazonian forests following agricultural abandonment. Nature 447, 995–1006		139.425	0.139425	Secondary Amazon			1
Inga flageliformis	NA	NA	NA	NA	22.625	NA	NA	NA	NA	NA	NA	NA	NA	1	Oxisol	Leaves	g kg-1 DBM	Davidson, E.A. et al. (2007) Recuperation of nitrogen cycling in Amazonian forests following agricultural abandonment. Nature 447, 995–1007		147.062	0.147063	Secondary Amazon			1
Inga rubiginosa	NA	NA	NA	NA	23	NA	NA	NA	NA	NA	NA	NA	NA	1	Oxisol	Leaves	g kg-1 DBM	Davidson, E.A. et al. (2007) Recuperation of nitrogen cycling in Amazonian forests following agricultural abandonment. Nature 447, 995–1008		149.5	0.1495	Secondary Amazon			1
Inga thibaudiana	NA	NA	NA	NA	21.625	NA	NA	NA	NA	NA	NA	NA	NA	1	Oxisol	Leaves	g kg-1 DBM	Davidson, E.A. et al. (2007) Recuperation of nitrogen cycling in Amazonian forests following agricultural abandonment. Nature 447, 995–1009		140.562	0.140563	Secondary Amazon			1
Myrcia cuprea	NA	NA	NA	NA	11.65	NA	NA	NA	NA	NA	NA	NA	NA	0	Oxisol	Leaves	g kg-1 DBM	Davidson, E.A. et al. (2007) Recuperation of nitrogen cycling in Amazonian forests following agricultural abandonment. Nature 447, 995–1010		75.725	0.075725	Secondary Amazon			1
																								total	21

## Sheet: Maraca Island
Species	Family	N (g/kg)	P (g/kg)	N/P	fixer	Location	Crude protein (g/kg)
Astronium sp.	Anacardiaceae	19.5	1.7	11.47	0	Thompson et al. 1992	126.75		1
Astronium lecointei	Anacardiaceae	18.9	1.6	11.81	0	Thompson et al. 1992	122.85		1
Duguetia lucida	Annonaceae	25.3	1.4	18.07	0	Thompson et al. 1992	164.45		1
Himatanthus articulatus	Apocynaceae	19.6	1.4	14	0	Thompson et al. 1992	127.4		1
Aspidosperma eteanum	Apocynaceae	14	0.6	23.33	0	Thompson et al. 1992	91		1
Distictis granulosa	Bignoniaceae	14.9	1.1	13.55	0	Thompson et al. 1992	96.85		1
Crepisospermum goudotianum	Burseraceae	27.4	2.5	10.96	0	Thompson et al. 1992	178.1		1
Tetragastris panamensis	Burseraceae	13.6	0.8	17	0	Thompson et al. 1992	88.4		1
Trattinickia rhoifolia	Burseraceae	14.6	0.71	20.56	0	Thompson et al. 1992	94.9		1
Licania kunthiana	Chrysobalanaceae	21.3	0.97	21.96	0	Thompson et al. 1992	138.45		1
Combretum fruticosum	Combretaceae	18	0.63	28.57	0	Thompson et al. 1992	117		1
Sloanea garkeana	Elaeocarpaceae	16.3	1.2	13.58	0	Thompson et al. 1992	105.95		1
Dialium guianense	Fabaceae	24.8	1.8	13.78	2	Thompson et al. 1992	161.2		1
Fissicalyx fendleri	Fabaceae	35.3	2.3	15.35	2	Thompson et al. 1992	229.45		1
Hymanaea sp.	Fabaceae	21.6	1.2	18	2	Thompson et al. 1992	140.4		1
Machaerium sp.	Fabaceae	17.5	0.94	18.62	1	Thompson et al. 1992	113.75		1
Lindackeria paludosa	Flacourtiaceae	20.2	1.3	15.54	0	Thompson et al. 1992	131.3		1
Ryania speciosa	Flacourtiaceae	19.4	0.95	20.42	0	Thompson et al. 1992	126.1		1
Hippocratea volubilis	Hippocrateaceae	13.2	1	13.2	0	Thompson et al. 1992	85.8		1
Ocotea sandwithii	Lauraceae	15.5	0.86	18.02	0	Thompson et al. 1992	100.75		1
Ocotea fasciculata	Lauraceae	21.8	1	21.8	0	Thompson et al. 1992	141.7		1
Lecythis corrugata	Lecythidaceae	19.3	1.6	12.06	0	Thompson et al. 1992	125.45		1
Trichilia sp.	Meliaceae	21.6	2.3	9.39	0	Thompson et al. 1992	140.4		1
Brosimum lactescens	Moraceae	19.1	1	19.1	0	Thompson et al. 1992	124.15		1
Rudgea crassiloba	Rubiaceae	17.9	0.99	18.08	0	Thompson et al. 1992	116.35		1
Duroia eriopila	Rubiaceae	16.1	0.82	19.63	0	Thompson et al. 1992	104.65		1
Guettarda spruceana	Rubiaceae	17.7	0.85	20.82	0	Thompson et al. 1992	115.05		1
Chrysophyllum argenteum	Sapotaceae	13.8	0.98	14.08	0	Thompson et al. 1992	89.7		1
Pradosia surinamensis	Sapotaceae	15.2	1	15.2	0	Thompson et al. 1992	98.8		1
Pouteria surumensis	Sapotaceae	14.8	0.85	17.41	0	Thompson et al. 1992	96.2		1
Pouteria torta	Sapotaceae	20	1.1	18.18	0	Thompson et al. 1992	130		1
Pouteria venosa	Sapotaceae	18.7	0.97	19.28	0	Thompson et al. 1992	121.55		1
Pouteria hispida	Sapotaceae	17.5	0.9	19.44	0	Thompson et al. 1992	113.75		1
Apeiba schomburgkii	Tiliaceae	25.6	1.8	14.22	0	Thompson et al. 1992	166.4		1
Aegiphila sp.	Verbenaceae	33.9	2.4	14.13	0	Thompson et al. 1992	220.35		1
								total	35
From within a synthesis previously curated by Townsend, A. et al. (2007) Controls over foliar N: P ratios in tropical rain forests. Ecology 88, 107–118

## Sheet: Tapajos, Brazil
Species	Family	N (g/kg)	P (g/kg)	N/P	fixer	Location	Crude protein (g/kg)
Brosimum rubescens	Apocynaceae	21.58	0.75	28.8	0	Tapajós	140.27		1
Aspidosperma nitidum	Apocynaceae	28.9	0.95	30.37	0	Tapajós	187.85		1
Brosimum guianense	Apocynaceae	20.23	0.77	26.29	0	Tapajós	131.495		1
Scheffelera morototoni	Araliaceae	25.67	0.87	29.66	0	Tapajós	166.855		1
Jacaranda copaia	Bignoniaceae	24.04	0.81	29.55	0	Tapajós	156.26		1
Tabebuia impetiginosa	Bignoniaceae	18.4	0.46	40.44	0	Tapajós	119.6		1
Eriodendron samauma	Bombacaceae	28.67	1.07	26.86	0	Tapajós	186.355		1
Trattinnickia rhoifolia	Burseraceae	20.3	0.93	21.89	0	Tapajós	131.95		1
Caryocar glabrum	Caryocaraceae	20.68	0.49	42.05	0	Tapajós	134.42		1
Goupia glabra	Celastraceae	26.65	0.88	30.16	0	Tapajós	173.225		1
Licania canescens	Chrysobalanaceae	27.94	1.11	25.16	0	Tapajós	181.61		1
Terminalia dichotoma	Combretaceae	20.65	0.73	28.19	0	Tapajós	134.225		1
Joannaesia hevioides	Euphorbiaceae	26.22	0.92	28.5	0	Tapajós	170.43		1
Laetia procera	Flacourtiaceae	25.95	0.89	29.07	0	Tapajós	168.675		1
Endopleura uchi	Houmiriaceae	18.83	0.54	35.15	0	Tapajós	122.395		1
Mezilaurus lindaviana	Lauraceae	24.4	0.75	32.55	0	Tapajós	158.6		1
Ocotea baturitensis	Lauraceae	21.29	0.75	28.25	0	Tapajós	138.385		1
Lecythis pisonis	Lecythidaceae	23.32	0.86	27.04	0	Tapajós	151.58		1
Lecythis lurida	Lecythidaceae	15.65	0.74	21.01	0	Tapajós	101.725		1
Eschweilera spp.	Lecythidaceae	26.08	0.8	32.79	0	Tapajós	169.52		1
Hymenolobium excelsum	Leguminosae	29.03	1.24	23.33	1	Tapajós	188.695		1
Ormosia spp.	Leguminosae	25.19	0.97	25.98	1	Tapajós	163.735		1
Chamaecrista spp.	Leguminosae - Caesalpinoideae	15.8	0.83	18.96	1	Tapajós	102.7		1
Dialium guianensis	Leguminosae - Caesalpinoideae	24.11	0.66	36.68	2	Tapajós	156.715		1
Chamaecrista spp.	Leguminosae – Caesalpinoideae	21.96	1.04	21.14	1	Tapajós	142.74		1
Apuleia moralis	Leguminosae-Caesalpinoideae	19.52	0.93	20.99	2	Tapajós	126.88		1
Marmaroxylon racemosum	Leguminosae-Caesalpinoideae	29.4	0.76	38.68	1	Tapajós	191.1		1
Copaifera multijuga	Leguminosae-Caesalpinoideae	33.7	1.14	29.63	2	Tapajós	219.05		1
Hymenaea courbaril	Leguminosae-Caesalpinoideae	23.7	0.79	29.83	2	Tapajós	154.05		1
Hymenaea parviflora	Leguminosae-Caesalpinoideae	13.8	0.5	27.85	2	Tapajós	89.7		1
Chamaecrista spp.	Leguminosae-Caesalpinoideae	26.31	0.68	38.97	1	Tapajós	171.015		1
Sclerolobium spp.	Leguminosae-Caesalpinoideae	15.7	0.28	56.64	1	Tapajós	102.05		1
Dinizia excelsa	Leguminosae-Mimosoideae	13.2	0.72	18.33	2	Tapajós	85.8		1
Parkia multijuga	Leguminosae-Mimosoideae	23.4	0.94	24.9	2	Tapajós	152.1		1
Enterolobium schomburgkii	Leguminosae-Mimosoideae	33.53	1.09	30.72	1	Tapajós	217.945		1
Pseudopiptadenia psilostachya	Leguminosae-Mimosoideae	33.03	1.26	26.24	1	Tapajós	214.695		1
Inga heterophylla	Leguminosae-Mimosoideae	25.04	0.93	26.97	1	Tapajós	162.76		1
Dipteryx odorata	Leguminosae-Papilionoideae	17.73	0.68	25.91	1	Tapajós	115.245		1
Vatairea paraensis	Leguminosae-Papilionoideae	30.81	0.86	35.96	2	Tapajós	200.265		1
Mouriri brevipes	Melastomataceae	33.7	1.13	29.91	0	Tapajós	219.05		1
Pouteria spp.	Sapotaceae	18.68	0.67	28.04	0	Tapajós	121.42		1
Manilkara huberi	Sapotaceae	24.69	0.75	33.06	0	Tapajós	160.485		1
Simarouba amara	Simaroubaceae	30.45	1.17	26.03	0	Tapajós	197.925		1
Alexa grandiflora	Sophoreae	29.06	1.1	26.43	1	Tapajós	188.89		1
Diplotropis purpurea	Sophoreae	21.9	0.7	31.44	1	Tapajós	142.35		1
								total	45
From within a synthesis previously curated by Townsend, A. et al. (2007) Controls over foliar N: P ratios in tropical rain forests. Ecology 88, 107–118

## Sheet: Jamaica
Species	Family	N (g/kg)	P (g/kg)	N/P	fixer	Location	Crude protein (g/kg)
Ilex subcordata	Aquifoliaceae	20.6	1.5	13.9	0	Tanner 1977	133.9		1
Ilex macfadyenii	Aquifoliaceae	18.5	1.3	14.3	0	Tanner 1977	120.25		1
Hedyosmum arborescens	Chloranthaceae	12.1	0.5	24.2	0	Tanner 1977	78.65		1
Clethra occidentalis	Clethraceae	11.6	0.6	19.3	0	Tanner 1977	75.4		1
Lyonia cf. octandra	Ericaceae	15.7	0.8	19.6	0	Tanner 1977	102.05		1
Alchornea latifolia	Euphorbiaceae	11.2	0.7	17.1	0	Tanner 1977	72.8		1
Sesbania sesban	Fabaceae	7.4	0.5	14.8	1	Tanner 1977	48.1		1
Brachystegia spiciformis	Fabaceae	9.2	0.4	23	EM	Tanner 1977	59.8		1
Guarea swartzii	Meliaceae	9.2	0.5	18.4	0	Tanner 1977	59.8		1
Eugenia virgultosa	Myrtaceae	17.1	1	17.8	0	Tanner 1977	111.15		1
Haenianthus incrassatus	Oleaceae	23.4	2.9	8.1	0	Tanner 1977	152.1		1
Podocarpus urbanii	Podocarpaceae	10	0.5	20	0	Tanner 1977	65		1
Turpinia occidentalis	Staphyleaceae	26.8	1.1	24.4	0	Tanner 1977	174.2		1
Laplacea haematoxylon	Theaceae	16.3	1.1	15.2	0	Tanner 1977	105.95		1
								total	14
From within a synthesis previously curated by Townsend, A. et al. (2007) Controls over foliar N: P ratios in tropical rain forests. Ecology 88, 107–118

## Sheet: Panama
Species	Family	N (g/kg)	P (g/kg)	N/P	fixer	Location	Crude protein (g/kg)
Anacardium excelsum	Anacardiaceae	15.9	1.5	10.57	0	Santiago et al. 2005	103.35		1
Tapirira guianensis	Anacardiaceae	12.82	0.9	14.22	0	Santiago et al. 2005	83.33		1
Tapirira guianensis	Anacardiaceae	13.09	0.88	14.86	0	Santiago et al. 2005	85.085		1
Astronium graveolens	Anacardiaceae	30.21	1.48	20.45	0	Santiago et al. 2005	196.365		1
Spondias mombin	Anacardiaceae	33.46	1.42	23.49	0	Santiago et al. 2005	217.49		1
Aspidosperma cruenta	Apocynaceae	17.4	0.77	22.6	0	Santiago et al. 2005	113.1		1
Aspidosperma cruenta	Apocynaceae	17.23	0.72	23.97	0	Santiago et al. 2005	111.995		1
Tabebuia guayacan	Bignoniaceae	31.25	1.2	25.96	0	Santiago et al. 2005	203.125		1
Pseudobombax septenatum	Bombacaceae	20.14	1.66	12.13	0	Santiago et al. 2005	130.91		1
Trattinickia aspera	Burseraceae	17.9	0.56	31.82	0	Santiago et al. 2005	116.35		1
Calophyllum longifolium	Clusiaceae	9.24	0.64	14.53	0	Santiago et al. 2005	60.06		1
Marila laxiflora	Clusiaceae	12.8	0.7	18.25	0	Santiago et al. 2005	83.2		1
Terminalia amazonica	Combretaceae	17.01	1.13	15.05	0	Santiago et al. 2005	110.565		1
Dussia munda	Fabaceae	16.71	1.14	14.63	1	Santiago et al. 2005	108.615		1
Enterolobium cyclocarpum	Fabaceae	22.32	1.25	17.87	1	Santiago et al. 2005	145.08		1
Zygia ramiflora	Fabaceae	33.94	1.11	30.55	1	Santiago et al. 2005	220.61		1
Sacoglottis trygynum	Hernancaceae	11.58	0.51	22.54	0	Santiago et al. 2005	75.27		1
Carapa guianensis	Meliaceae	10.92	0.7	15.69	0	Santiago et al. 2005	70.98		1
Poulsenia armata	Moraceae	20.5	1.28	15.97	0	Santiago et al. 2005	133.25		1
Brosimum utile	Moraceae	13.39	0.82	16.33	0	Santiago et al. 2005	87.035		1
Pourouma bicolor	Moraceae	20.1	0.98	20.45	0	Santiago et al. 2005	130.65		1
Virola koschnyi	Myristicaceae	13.02	0.85	15.41	0	Santiago et al. 2005	84.63		1
Virola sebifera	Myristicaceae	20.49	0.75	27.35	0	Santiago et al. 2005	133.185		1
Cassiopourea elliptica	Rhizophoraceae	17.2	0.96	18.01	0	Santiago et al. 2005	111.8		1
Calycophyllum candidissimum	Rubiaceae	19.94	1.7	11.7	0	Santiago et al. 2005	129.61		1
Chrysolphyllum cainito	Sapotaceae	15.93	1.03	15.45	0	Santiago et al. 2005	103.545		1
Manilkara bidentata	Sapotaceae	12.69	0.56	22.87	0	Santiago et al. 2005	82.485		1
Sterculia costaricana	Sterculiaceae	14.62	0.75	19.46	0	Santiago et al. 2005	95.03		1
Sterculia apetala	Sterculiaceae	21.13	0.91	23.18	0	Santiago et al. 2005	137.345		1
Luehea seemannii	Tiliaceae	22.8	1.16	19.72	0	Santiago et al. 2005	148.2		1
Erisma blancoa	Vochysiaceae	12.58	0.45	27.96	0	Santiago et al. 2005	81.77		1
								total	31
From within a synthesis previously curated by Townsend, A. et al. (2007) Controls over foliar N: P ratios in tropical rain forests. Ecology 88, 107–118

## Sheet: Tropical China
Species	Family	N (g/kg)	P (g/kg)	N/P	fixer	Location	Crude protein (g/kg)
Polyalthia laui	Annonaceae	16.9	1.19	14.2	0	Han et al. 2005	109.85		1
Alphonsea monogyna	Annonaceae	16.86	2	8.43	0	Han et al. 2005	109.59		1
Polyalthia laui	Annonaceae	19.61	2	9.81	0	Han et al. 2005	127.465		1
Polyalthia laui	Annonaceae	16.9	1.19	14.2	0	Han et al. 2005	109.85		1
Alphonsea monogyna	Annonaceae	16.86	2	8.43	0	Han et al. 2005	109.59		1
Polyalthia laui	Annonaceae	19.61	2	9.81	0	Han et al. 2005	127.465		1
Canarium album	Burseraceae	14.9	0.66	22.58	0	Han et al. 2005	96.85		1
Canarium album	Burseraceae	14.9	0.66	22.58	0	Han et al. 2005	96.85		1
Terminalia hainanensis	Combretaceae	25.8	1.41	18.3	0	Han et al. 2005	167.7		1
Terminalia hainanensis	Combretaceae	25.8	1.41	18.3	0	Han et al. 2005	167.7		1
Hopea hainanensis	Dipterocarpaceae	14.1	0.58	24.31	0	Han et al. 2005	91.65		1
Vatica mangachapoi	Dipterocarpaceae	19.2	0.85	22.59	0	Han et al. 2005	124.8		1
Hopea hainanensis	Dipterocarpaceae	14.46	1.4	10.33	0	Han et al. 2005	93.99		1
Vatica mangachapoi	Dipterocarpaceae	16.03	1.8	8.91	0	Han et al. 2005	104.195		1
Hopea hainanensis	Dipterocarpaceae	14.1	0.58	24.31	0	Han et al. 2005	91.65		1
Vatica mangachapoi	Dipterocarpaceae	19.2	0.85	22.59	0	Han et al. 2005	124.8		1
Hopea hainanensis	Dipterocarpaceae	14.46	1.4	10.33	0	Han et al. 2005	93.99		1
Vatica mangachapoi	Dipterocarpaceae	16.03	1.8	8.91	0	Han et al. 2005	104.195		1
Diospyros hainanensis	Ebenaceae	9.63	1.6	6.02	0	Han et al. 2005	62.595		1
Diospyros howii	Ebenaceae	13.21	1.2	11.01	0	Han et al. 2005	85.865		1
Diospyros inflata	Ebenaceae	11.11	1	11.11	0	Han et al. 2005	72.215		1
Diospyros hainanensis	Ebenaceae	9.63	1.6	6.02	0	Han et al. 2005	62.595		1
Aporusa chinensis	Euphorbiaceae	21	1.03	20.39	0	Han et al. 2005	136.5		1
Mallotus philippinensis	Euphorbiaceae	23	1.37	16.79	0	Han et al. 2005	149.5		1
Ormosia balansae	Fabaceae	22.5	0.72	31.25	1	Han et al. 2005	146.25		1
Albizzia odoratissima	Fabaceae	25.5	1.15	22.17	1	Han et al. 2005	165.75		1
Castanopsis carlesii var. hainanca	Fagaceae	15.6	0.63	24.76	0	Han et al. 2005	101.4		1
Castanopsis echinocarpa	Fagaceae	12.7	0.48	26.46	0	Han et al. 2005	82.55		1
Castanopsis hystrix	Fagaceae	13.3	0.58	22.93	0	Han et al. 2005	86.45		1
Cyclobalanopsis tiaoloshanica	Fagaceae	14.3	0.68	21.03	0	Han et al. 2005	92.95		1
Lithocarpus amygdalifolius	Fagaceae	12.5	0.37	33.78	0	Han et al. 2005	81.25		1
Lithocarpus fenzelianus	Fagaceae	13.9	0.52	26.73	0	Han et al. 2005	90.35		1
Quercus patelliformis	Fagaceae	16.4	0.56	29.29	0	Han et al. 2005	106.6		1
Cyclobalanopsis tiaoloshanica	Fagaceae	11.44	1.3	8.8	0	Han et al. 2005	74.36		1
Lithocarpus cyrtocarpa	Fagaceae	16.51	1.2	13.76	0	Han et al. 2005	107.315		1
Lithocarpus handeliands	Fagaceae	10.29	1.2	8.58	0	Han et al. 2005	66.885		1
Altingia obovata	Hamamelidaceae	11	0.52	21.15	0	Han et al. 2005	71.5		1
Altingia obovata	Hamamelidaceae	8.37	1.1	7.61	0	Han et al. 2005	54.405		1
Alseodaphne hainanensis	Lauraceae	16	0.59	27.12	0	Han et al. 2005	104		1
Beilschmiedia tungfangensis	Lauraceae	12.1	0.6	20.17	0	Han et al. 2005	78.65		1
Cryptocarya chinensis	Lauraceae	13.4	0.42	31.9	0	Han et al. 2005	87.1		1
Machilus monticola	Lauraceae	22.2	0.45	49.33	0	Han et al. 2005	144.3		1
Alseodaphne hainanensis	Lauraceae	10.62	1.8	5.9	0	Han et al. 2005	69.03		1
Beilschmiedia intermedia	Lauraceae	10.78	1.1	9.8	0	Han et al. 2005	70.07		1
Machilus breviftora	Lauraceae	12.56	1.2	10.47	0	Han et al. 2005	81.64		1
Machilus chinensis	Lauraceae	9.25	0.8	11.56	0	Han et al. 2005	60.125		1
Michelia balansae	Magnoliaceae	10.05	1.3	7.73	0	Han et al. 2005	65.325		1
Artocarpus tonkinensis	Moraceae	13.54	1.4	9.67	0	Han et al. 2005	88.01		1
Pseudostreblus indica	Moraceae	15.74	1.4	11.24	0	Han et al. 2005	102.31		1
Syzygium cumini	Myrtaceae	12.9	1	12.9	0	Han et al. 2005	83.85		1
Syzygium araiocladum	Myrtaceae	11.04	1	11.04	0	Han et al. 2005	71.76		1
Syzygium hainanense	Myrtaceae	8.99	1.3	6.92	0	Han et al. 2005	58.435		1
Livistona saribus	Palmae	11.6	0.58	20	palm	Han et al. 2005	75.4		1
Pentaphylax euryoides	Pentaphylacaceae	13.13	1.5	8.75	0	Han et al. 2005	85.345		1
Xanthophyllum hainanennse	Polygalaceae	12.24	1.6	7.65	0	Han et al. 2005	79.56		1
Amesiodendron chinense	Sapindaceae	14.6	0.73	20	0	Han et al. 2005	94.9		1
Dimocarpus longan	Sapindaceae	16.1	0.82	19.63	0	Han et al. 2005	104.65		1
Litchi chinensis	Sapindaceae	13.9	0.73	19.04	0	Han et al. 2005	90.35		1
Nephelium lappaceum var. topengii	Sapindaceae	16	0.79	20.25	0	Han et al. 2005	104		1
Litchi chinensis	Sapindaceae	12.74	1.3	9.8	0	Han et al. 2005	82.81		1
Madhuca hainanensis	Sapotaceae	13.8	0.36	38.33	0	Han et al. 2005	89.7		1
Pterospermum heterophyllum	Sterculiaceae	23.1	1.18	19.58	0	Han et al. 2005	150.15		1
Pterospermum heterophyllum	Sterculiaceae	14.45	2.5	5.78	0	Han et al. 2005	93.925		1
Symplocos sumuntia	Symplocaceae	15.8	1.3	12.15	0	Han et al. 2005	102.7		1
Adinandra hainanensis	Theaceae	12.9	0.67	19.25	0	Han et al. 2005	83.85		1
Polyspora axillaris	Theaceae	15	0.5	30	0	Han et al. 2005	97.5		1
Ternstroemia gymnanthera	Theaceae	9.9	0.35	28.29	0	Han et al. 2005	64.35		1
Adinandra hainanensis	Theaceae	9.8	1	9.8	0	Han et al. 2005	63.7		1
Schima superba	Theaceae	10.84	0.8	13.55	0	Han et al. 2005	70.46		1
Gironniera subaequalis	Ulmaceae	24	0.84	28.57	0	Han et al. 2005	156		1
								total	70
From within a synthesis previously curated by Townsend, A. et al. (2007) Controls over foliar N: P ratios in tropical rain forests. Ecology 88, 107–118

## Sheet: Puerto Rico
Species	Family	N (g/kg)	P (g/kg)	N/P	fixer	Location	Crude protein (g/kg)
Plumeria alba	Apocynaceae	5.3	0.3	19.6	0	Sanchez et al. 1997	34.45		1
Plumeria rubra	Apocynaceae	13.9	0.5	29.2	0	Sanchez et al. 1997	90.35		1
Ilex sideroxyloides	Aquifoliaceae	8.4	0.3	28.1	0	Sanchez et al. 1997	54.6		1
Didymopanax morotoni	Araliaceae	12.4	0.5	26.4	0	Sanchez et al. 1997	80.6		1
Tabebuia haemantha	Bignoniaceae	8.7	0.7	12.1	0	Sanchez et al. 1997	56.55		1
Tabebuia rigida	Bignoniaceae	10.6	0.5	19.6	0	Sanchez et al. 1997	68.9		1
Tabebuia heterophylla	Bignoniaceae	8.6	0.4	21.5	0	Sanchez et al. 1997	55.9		1
Bourreria succulenta	Boraginaceae	26.8	0.8	31.5	0	Sanchez et al. 1997	174.2		1
Tetragastris balsamifera	Burseraceae	15	0.8	19.2	0	Sanchez et al. 1997	97.5		1
Bursera simaruba	Burseraceae	17.2	0.8	20.9	0	Sanchez et al. 1997	111.8		1
Dacryodes excelsa	Burseraceae	28.2	1.1	26.6	0	Sanchez et al. 1997	183.3		1
Cecropia peltata	Cecropiaceae	10.7	0.7	16.2	0	Sanchez et al. 1997	69.55		1
Caulophyllum brasiliense	Clusiaceae	8.2	0.6	14.9	0	Sanchez et al. 1997	53.3		1
Clusia rosea	Clusiaceae	21.8	1.2	18.8	0	Sanchez et al. 1997	141.7		1
Bucida buceras	Combretaceae	11.5	0.7	17.2	0	Sanchez et al. 1997	74.75		1
Cyrilla racemiflora	Cyrillaceae	25.4	1.3	19.7	0	Sanchez et al. 1997	165.1		1
Sloanea berteriana	Elaeocarpaceae	13.9	0.6	24	0	Sanchez et al. 1997	90.35		1
Erythroxylum aerolatum	Erythroxylaceae	12.1	0.4	33.3	0	Sanchez et al. 1997	78.65		1
Pterocarpus officinalis	Fabaceae	26.9	1.5	17.6	1	Sanchez et al. 1997	174.85		1
Ormosia krugii	Fabaceae	22.8	1.3	17.7	1	Sanchez et al. 1997	148.2		1
Andira inermis	Fabaceae	11	0.4	27.5	1	Sanchez et al. 1997	71.5		1
Inga vera	Fabaceae	18.3	1	19.1	1	Sanchez et al. 1997	118.95		1
Inga laurina	Fabaceae	20.8	0.8	24.5	1	Sanchez et al. 1997	135.2		1
Casearia arborea	Flacourtiaceae	13.3	0.7	18	0	Sanchez et al. 1997	86.45		1
Hernandia sonora	Hernandiaceae	18.2	1.1	17.3	0	Sanchez et al. 1997	118.3		1
Ocotea leucoxylon	Lauraceae	17.9	0.7	24.3	0	Sanchez et al. 1997	116.35		1
Byrsonima wadsworthii	Malpighiaceae	20.2	1.7	11.6	0	Sanchez et al. 1997	131.3		1
Byrsonima lucida	Malpighiaceae	19.5	1.1	18.5	0	Sanchez et al. 1997	126.75		1
Calycogonium squamulosum	Melastomataceae	12.5	0.7	17.1	0	Sanchez et al. 1997	81.25		1
Swietenia macrophylla	Meliaceae	15.1	1.6	8.8	0	Sanchez et al. 1997	98.15		1
Swietenia humilis	Meliaceae	14.6	1.4	10.7	0	Sanchez et al. 1997	94.9		1
Guarea glabra	Meliaceae	8.1	0.6	12.7	0	Sanchez et al. 1997	52.65		1
Khaya nyasica	Meliaceae	13.9	1	13.5	0	Sanchez et al. 1997	90.35		1
Swietenia mahagoni	Meliaceae	10.2	0.6	18.5	0	Sanchez et al. 1997	66.3		1
Guarea guidonia	Meliaceae	10.9	0.6	18.8	0	Sanchez et al. 1997	70.85		1
Magnolia splendens	Meliaceae	11.3	0.5	22.2	0	Sanchez et al. 1997	73.45		1
Swietenia sp.	Meliaceae	18.2	0.8	24	0	Sanchez et al. 1997	118.3		1
Ardisia glauciflora	Myrsinaceae	13.1	0.5	27.1	0	Sanchez et al. 1997	85.15		1
Eugenia borinquemsis	Myrtaceae	8.8	0.8	11.3	0	Sanchez et al. 1997	57.2		1
Syzygium jambos	Myrtaceae	9.7	0.5	19.3	0	Sanchez et al. 1997	63.05		1
Myrcia splendens	Myrtaceae	12.1	0.6	20.2	0	Sanchez et al. 1997	78.65		1
Eugenia eggersii	Myrtaceae	14	0.7	20.9	0	Sanchez et al. 1997	91		1
Pimenta racemosa	Myrtaceae	15.3	0.7	21.1	0	Sanchez et al. 1997	99.45		1
Eugenia estahlii	Myrtaceae	10.1	0.4	25.9	0	Sanchez et al. 1997	65.65		1
Myrcia deflexa	Myrtaceae	21.3	0.8	28	0	Sanchez et al. 1997	138.45		1
Pisonia subcordata	Nyctaginaceae	12.4	0.6	21.8	0	Sanchez et al. 1997	80.6		1
Guapira obtusata	Nyctaginaceae	11.4	0.5	21.9	0	Sanchez et al. 1997	74.1		1
Pisonia albida	Nyctaginaceae	12.3	0.5	22.4	0	Sanchez et al. 1997	79.95		1
Ouratea littoralis	Ochnaceae	13.5	0.7	20.5	0	Sanchez et al. 1997	87.75		1
Pinus caribaea	Pinaceae	7.6	0.5	16.5	0	Sanchez et al. 1997	49.4		1
Acrostichum aureum	Pteridaceae	6	0.2	27.3	0	Sanchez et al. 1997	39		1
Colubrina arborescens	Rhamnaceae	18	0.7	26.5	0	Sanchez et al. 1997	117		1
Guettarda scabra	Rubiaceae	8.3	0.6	14.3	0	Sanchez et al. 1997	53.95		1
Palicourea riparia	Rubiaceae	36.3	2.1	17	0	Sanchez et al. 1997	235.95		1
Exostema caribaeum	Rubiaceae	26.7	1.5	18.3	0	Sanchez et al. 1997	173.55		1
Neolaugeria resinosa	Rubiaceae	22.1	1	23	0	Sanchez et al. 1997	143.65		1
Palicourea crosea	Rubiaceae	26.8	0.8	33.9	0	Sanchez et al. 1997	174.2		1
Citrus sinensis	Rutaceae	17.7	0.6	32.2	0	Sanchez et al. 1997	115.05		1
Micropholis chrysophylloides	Sapotaceae	18.4	0.9	20.4	0	Sanchez et al. 1997	119.6		1
Manilkara bidentata	Sapotaceae	17.8	0.6	28.3	0	Sanchez et al. 1997	115.7		1
Daphnopsis philippiana	Thymelaeaceae	15.9	0.8	19.6	0	Sanchez et al. 1997	103.35		1
Trema micrantheum	Ulmaceae	10.1	0.8	13.1	0	Sanchez et al. 1997	65.65		1
								total	62
From within a synthesis previously curated by Townsend, A. et al. (2007) Controls over foliar N: P ratios in tropical rain forests. Ecology 88, 107–118

## Sheet: Ecuadorian Amazon
Species	Family	N (g/kg)	P (g/kg)	N/P	fixer	Location	Crude protein (g/kg)
Pollalesta discolor	Asteraceae	18.83	0.54	25.9	0	Davidson et al. 1999	122.395
Inga densiflora	Fabaceae	25.19	0.97	12.3	1	Davidson et al. 1999	163.735
							total	2
From within a synthesis previously curated by Townsend, A. et al. (2007) Controls over foliar N: P ratios in tropical rain forests. Ecology 88, 107–118

[truncated: 3 more sheets: Eastern Amazon, Hawaii, Hawaii2]
